# Supplementary material for: Peer Support and Overdose Prevention Responses: A Systematic ‘State-of-the-Art’ Review
Source: Int J Environ Res Public Health. 2021 Nov 17;18(22):12073. doi: 10.3390/ijerph182212073 (PMC8621858; doi:10.3390/ijerph182212073)
Supplement: Supplementary file 1 [file ijerph-18-12073-s001.zip]

Archive with 1 entries (1 files):
- ijerph-1422553-supplementary.xlsx
