# Supplementary material for: Peer Support and Overdose Prevention Responses: A Systematic ‘State-of-the-Art’ Review
Source: Int J Environ Res Public Health. 2021 Nov 17;18(22):12073. doi: 10.3390/ijerph182212073 (PMC8621858; doi:10.3390/ijerph182212073)
Supplement: Supplementary file 1 [file ijerph-18-12073-s001.zip › ijerph-1422553-supplementary.xlsx]

## Sheet: Papers
Authors	Year	Title	Theme	Focus (i.e. summary of topic)	Study purpose	Intervention?	Substance	Team info	Country	Setting/Context	Definition of peer	Definition of substance use	Target group	Gender	Population	Recruitment method	Participants (n)	Participant characteristics	Study design	Analysis	Findings	Peers paid?	Notes
Bardwell, Boyd, Kerr & McNeil	2018	Negotiating space & drug use in emergency shelters with peer witness injection programs within the context of an overdose crisis: A qualitative study.	Supervised injection/safe consumption site	How social, structural and physical context at 2 emergency shelters implementing a peer-based supervised injection intervention in Vancouver influence injection drug use and overdose risk.	To find out how people who inject drugs in Vancouver in one of the emergency shelters with peer based supervison feel about these facilities and how they impact on their drug use practices. Looks at the importance of space and spatial negotiation. Survelliance.	None, qualitative interviews to find out perceptions, opinions and feelings about drug use in these facilities.	Injection drugs (non specified)	British Columbia Centre on Substance Use and University of British Columbia	Canada (British Columbia)	Overdose crisis in Vancouver but also homelessness crisis 30% increase from 2014 to 2017. For homeless drug users lack of housing leads to drug use in public spaces and that increases risks whereby people may rush to escape and hide their practices sue to stigma and shame. Routine surveillence in public spaces - opression.	no	no	homeless injection drug users, in emergency shelters with peer witness injection programs, in Vancouver	m/f	people who are homeless and inject drugs, in emergency shelters with peer witness injection programs, in Vancouver	Purposive sampling of residents at the 2 emergency shelters (12 in each site). Recruited by word of mouth and potential participants were referred to research team by shelter staff	24 (12 from each shelter site) people who are homeless and inject drugs. Inclusion criteria required them to be residents on site and use drugs on site.	mean age 41 (range 25-59); predominantly men (18/24) almost half and half White and Racialized/Indigenous	Rapid etnographic data collection over 2 weeks March/April 2017. Semi structured interviews with service users and 30 hours of overt etnographic observation investigating the physical structures and layouts of the 2 buildings, drug use practices within each shelter, and interactions between residents, peer workers and other staff.	Nvivo used for coding data into themes and subthemes. Theoretical analysis is informed by concepts of surveillance and environmental impacts.	Residents described how the 2 shelters with harm reduction approaches were different to others, high barrier ones they used in the past and different from drug use in public spaces: sense of relief, less barriers and rules, normalizing drug use, being more at ease, feeling safe, judgment-free. Comfortable also because of ongoing support from staff and peer witnesses. Groupo dynamics - collective …		Doesn't really talk in any detail about the peers, fleeting comments on the fact they are supportive. However the peers appear an integral part of the intervention that makes the 2 shelters different from other and offer harm reduction approaches. The peers are just not the foccus of this paper.
Bartlett, N., et al.	2011	A qualitative evaluation of a peer-implemented overdose response pilot project in Gejiu, China.	A naloxone administration hotline.	To explore local understandings of risk factors related to overdose, assess ongoing barriers to overdose response, and solicit client input on how to further reduce opiate overdose mortality	To find out what people who inject drugs who have called the Huyanshu hotline think is the best way to prevent overdoses.	The administration of naloxone	Injection drugs (heroin)	University of California, San Francisco, Department of Anthropology, History and Social Medicine, United States; Huyangshu (Poplar Tree) Self-Help Group, China ; Gejiu City Infectious Disease Hospital, China	China (Gejiu, Yunnan province).	A harm reduction NGO in southern Yunnan operating an emergency overdose response hotline service successfully reversed 76 overdoses through the administration of naloxone in one of the first interventions of its kind in China.	People who inject drugs who called the hotline in response to the overdose of a peer.	intravenous drug use, specifically heroin	People who inject drugs who interacted with the Huyangshu hotline, either because they had received naloxone when overdosing (15 participants) or because they called to hotline when responding to a peer's overdose	m/f	people who inject drugs who received naloxone injections to reverse an overdose and individuals who called the hotline in response to the overdose of a peer, in Gejiu, China	Huyangshu’s outreach workers recruited 30 of their past clients. A convenience sampling strategy was adopted. In order to preserve the anonymity of participants in the programme only the staff member who had responded to the overdose approached potential participants.	30, including 15 who had received a naloxone injection reverse an overdose (Overdosers) and 15 individuals who called the hot- line and were present during the administration of the naloxone (Responders)	For Overdosers, mean age was 37.1 (± 3.9), for Responders, mean age was 40.3 (± 8.3) Participants were predominantly male, for Overdosers, 11 were male and 4 were female, for Responders, 12 were male and 3 were female. All participants were Chinese, from the Geiju region. All but two participants were from the Han ethnic group, except for one Yi male and one Mongolian female	Qualitative. The authors conducted qualitative interviews with 30 clients, including 15 individuals who received naloxone injections to reverse an overdose and 15 individuals who called the hotline in response to the overdose of a peer. The aim was to explore local understandings of risk factors related to overdose, assess ongoing barriers to overdose response, and solicit client input on how to …	Initial coding and thematic analysis was conducted by the first author, coding software is not stated. Preliminary conclusions were discussed and the paper was translated into Chinese to allow co-authors to make additional written comments.	Participants pointed to a number of local structural shifts in heroin use including the ageing of the opiate using population and drug mixing practises that contribute to the city’s overdose toll. Concerns over medical professionals’ willingness to treat drug users, protection of confidentiality, and financial costs associated with treatment frequently cause drug users to avoid contact with the c…	Not stated	Cultural differences between Eastern and Western cultures can be seen. More than half of both Overdosers and Responders mentioned “greedy heart”(tanxin) as a key contributor to local overdoses.The term as employed by respondents refers to both a miscalculation about the amount of injected solution that the body can process and the inability to adequately control oneself whilst administering the d…
Bennett, A. S., et al.	2011	Characteristics of an Overdose Prevention, Response, and Naloxone Distribution Program in Pittsburgh and Allegheny County, Pennsylvania.	Overdose prevention programme, naloxone distribution	To explore the outcomes of and the experience of PWID who participated in the Overdose Prevention Program (OPP) of Prevention Point Pittsburgh)	To describe the experiences of 426 individuals who participated in the OPP (Overdose Prevetion Programme) between July 1, 2005, and December 31, 2008.To document the characteristics, outcomes, and experiences of participants who were trained in overdose prevention and naloxone administration and to illustrate the barriers drug users face when responding to overdose.	Naloxone administration	injection drugs (opioids)	Bennett is with the National Development and Research Institutes Inc., Public Health Solutions, New York, NY, USA; Bennett, Bell, Tomedi, and Hulsey are with the Prevention Point Pittsburgh, Pittsburgh, PA, USA; Tomedi is with the School of Public Health, University of Pittsburgh, Pittsburgh, PA, USA; Kral is with the RTI International, San Francisco, CA, USA; Kral is with the University of Calif…	USA (Pittsburgh, Pennsylvania)	Prevention Point Pittsburgh (PPP) is a public health advocacy organization that operates Allegheny County’s only needle exchange program. In 2002, PPP implemented an Overdose Prevention Program (OPP) in response to an increase in heroin-related and opioid-related overdose fatalities in the region. In 2005, the OPP augmented overdose prevention and response trainings to include naloxone training a…	PWID (heroin, opioids) who participated in PPPs overdose prevention programme	intravenous drug use (heroin, opioids). Some participants also reported cocaine use, however the focus of the intervention was IV drug use	PWID who participated in PPPs OPP	m/f	People who inject drugs (heroin and other opiates) who participated in an Overdose Prevention Programme (OPP) and were given a naloxone prescription, in Pittsburgh	A convenience sample of participants who were clients of Prevention Point Pittsburgh, a needle exchange programme. Data was collected from when participants would return for a new naloxone prescription.	426	The gender distribution of overdose prevention training clients was one-third female. Forty-two percent of training attendees were between 25 and 44 years old; 33.6% were 24 years old or younger, and the remaining 24.1% were over 44 years old. 90% identified as Caucasian, 5.6% as African American, and the remainder as another race/ethnicity	Quantitative. 426 PWID participated in PPPs OPP and were trained in overdose prevention and naloxone administration.Staff collected data from participants who used the previously prescribed naloxone and returned to the site for a refill.	Data was entered into an Excel spreadsheet and subsequently exported to SPSS v. 17 for analysis. Data analysis consisted of calculating frequencies, percentages, and means with standard deviation.	Of the 426 participants who participated in the Overdose Prevention Programme training, 89 individuals reported administering naloxone in response to an overdose in a total of 249 separate overdose episodes. Of these 249 overdose episodes in which naloxone was administered, participants reported 96% were reversed. The data support findings from a growing body of research on similar programs in ot…	Not stated	Data indicated that service users are often afraid to call emergency services due to fear of prosecution. Naloxone was often confiscated by the police even though it was a legally prescribed medication.
Bergamo, S., et al.	2018	Harm reduction in Italy: the experience of an unsanctioned supervised injection facility run by drug users.	Overdose prevention facilities, safe injection rooms	To provide information about a 10 year unsanctioned drug user-run SIF experience in Italy called Stanzetta and to assess how Stanzetta met its objectives.	To find out how effective Stanzetta (which is an unsactioned peer-run programme) is at preventing overdose deaths in comparisson with an adjacent needle exchange programme (NSP).	Safe Injection Facilities, supervised injection of drugs, needle exchange, naloxone	Injection drugs (no focus on any particular drug, study mentions heroin)	Sonia Bergamo is based at the Department of Sociology and Social Research, University of Milan-Bicocca, Milan, Italy. Giuseppe Parisi and Paolo Jarre are both based at Addiction Department, ASL TO3, Turin, Italy.	Italy (Turin)	Stanzetta, a safe injection room in Collegno (a suburb of Turin) that is being run by drug users for more than 10 years without official sanction or permit. An adjacent needle syringe programme (NSP) service that is composed of one MD four professional educators, one psychotherapist and one sociologist.	PWID who participate in the running of the Stanzetta safe injection site. These are active drug users or methadone taking users who collaborate in harm reduction, social support and health promotion intervention	Intravenous drug use (mostly heroin)	PWID who participate in the Stanzetta safe injection room. Support workers who operate the adjacent needle exchange programme	m/f	PWID who received support from Stanzetta or the adjacent needle exchange programme	N/A- Stanzetta users were not recruited, statistical data was taken from the adjacent NSP. Narrative accounts were given by the NSP's professional staff, which supervise the Stanzetta		The majority of of instances of naloxone distribution and overdose prevention involved male PWID. There was no information about the age of the drug consumers.	Mixed Methods. Analysis was conducted compiling narrative accounts from the NSP professional staff and conducting a simple frequency analysis of the available statistical data. Observations were collected from the NSP staff through a weekly diary based on 10 year participant observation (from 2007to2017) that took place since the opening of NSP. NSP opens for seven hours every day (excluding Satu…	Analysis was conducted compiling narrative accounts from the staff working in the NSP, which is adjacent to the Stanzetta, and conducting a simple frequency analysis of the available statistical data.	The Stanzetta unsanctioned SIF has been running for ten years and continues to be vulnerable due to its legal status. Being open 24 h/days has maximised its accessibility, but at the same time, it has encouraged a misuse of the Stanzetta. Although not trained, drug users became self-empowered to run the Stanzetta and to keep it clean, but the hygiene-health aspect is seen as one ofthe greatest ch…	Not stated	Data indicates that while the Stanzetta was overall successful at achieving its aims, with no overdose deaths recorded over the ten year period, the facility was often used for illicit activities (e.g. stripping copper wires). There was very little peer involvement, which the authors of the study acknowledge.
Bouchard, M., et al.	2018	Back to the core: A network approach to bolster harm reduction among persons who inject drugs.	Analysis of injection drug users' social networks	Mapping PWID social network in order to assess how PWID access harm reduction services.	The aim was to map drug users' social networks, in order to map the social structure of harm reduction behaviors, and to uncover individuals who are most likely to reduce the distance between the most vulnerable PWIDs and the harm reduction core, i.e. people who are the most connected (referred to as "harm reduction champions" in this study). A harm reduction network, if implemented through peer-…	The study is centered around two safe injection sites.	Injection drugs (heroin mentioned most often)	Martin Bouchard and Kristen Tsai are with School of Criminology, Simon Fraser University, 8888 University Drive, Burnaby, BC, V5A 1S6, Canada. Sadaf Hashimi is with Rutgers University, Center for Law and Justice, 123 Washington Street, Newark, NJ, 07102-309, United States. Hugh Lampkin is with Vancouver Area Network of Drug Users, 380 East Hastings Street, Vancouver, BC, V6A 1P4, Canada. Ehsan Jo…	Canada (Vancouver)	Injecting drugs safely almost always includes the presence of one’s social network, especially for the prevention of overdose. Yet, the systematic analysis of users’ social networks has yet to be established as a focal method in harm reduction research, and interventions. Data collection took place at InSite, North America’s first legally sanctioned supervised injection facility located in Vancou…	People who are current or ex-injecting drug users (though it is implied that this is not always the case)	Intravenous drug use	PWID who interacted with the InSite and VANDU facilities in Vancouver	m/f	Intravenous drug users who use safe injection facilities	The recruitment method was inspired by respondent driven sampling (RDS) techniques,=a method of chain referral sampling derived from the mathematical modeling of Markov chains The research design relied on peers as recruitment agents for the study, following a snowball sampling method. Initially, 10 peers, per site, were given the opportunity to recruit 10 persons who injected drugs (respond- ent…	199 respondents, 1025 contacts	RESPONDENTS: Avg. age = 44.5yrs. Of the 199 respondents, 61.3% were males, 59.8% were Caucasian, and 94% were heterosexual. Over half of the respondents had a high school degree, but were largely unem- ployed (68.3%). Approximately 79% of the sample had a criminal record. In terms of drug use and medical history, most respondents preferred heroin with 81.4% reporting it as their primary drug of c…	Quantitative. Analysis was carried out using UCINET for all analyses, and Organizational Risk Analyzer for network visualization.	Analysis proceeded in three steps. 1. Descriptive measures were provided for the network structure. 2. A core periphery algorithm was applied to the data. This was done to identify is there were core groups of individuals that stood out in terms of their connections and hence their exposure to harm reduction efforts and if this group could be exploited to reach an important proportion of the netw…	Of the 1135 network members, 63 individuals formed the “core” of the harm reduction network, collectively reaching approximately 70% of individuals in the network. We also uncovered 31 individuals that acted as “articulation points”– these individuals were not as connected, but were more effective at reaching peripheral individuals. Former or current injecting drug users that were sampled were su…	Not stated	Significant differences across the two sites, with many of these differences emerging from the subsample of 153 contacts who were named by respondents from both InSite and VANDU. These contacts were generally perceived to be current heroin users, more likely to be HCV or HIV positive, and more likely to be named as mentors by respondents. Co-author Lampkin is on the executive board of the Vancouv…
Boucher, L. M., et al.	2017	Expanding conceptualizations of harm reduction: Results from a qualitative community-based participatory research study with people who inject drugs.	Perspectives on harm reduction	The persepectives of PWID on harm reduction	To explore how PWID think about harm reduction	Opioid replacement therapy, needle exchange, naloxone	Injection drugs	L. M. Boucher is with Élisabeth Bruyère Research Institute, 43 Bruyère Street, Annex E, Ottawa, Ontario K1N 5C8, Canada. Z. Marshall is with Social Development Studies & School of Social Work, Renison University College, University of Waterloo, 240 Westmount Road North, Waterloo, Ontario N2L 3G4, Canada. A. Martin is with Ottawa Hospital Research Institute, 1053 Carling Avenue, Ottawa, Ontario K1…	Canada (Ottawa)	Opioid and overdose crisis in North America. Many new harm reduction strategies are being implemented. The participants were asked to construct their life histories with The Vidaview Life Story Board,so that the researchers see what kind of harm reduction behaviours they have been implementing in their lives.	individual who has both lived experi- ence and training in research activities	Injection drug use	People have long history of injection drug use in Ottawa	m/f	PWID with a long history of intravenous drug use	The Peer Research team members enrolled 24 participants in the study using street-based purposive sampling. Inclusion criteria were as follows: participants needed to be at least 18 years of age, be living in Ottawa, and self- identify as having injected drugs in the previous 12 months. Participants also had to agree to disclose de- tails about their injection drug use and harm reduction strategi…	Originally 24, one participant had to be excluded due to an error in audio recording. 23 included in final analysis	Fourteen (61%) men and nine (39%) women participated, with a median age of 50 years.The median length of time par- ticipants had been injecting was 29 years. Participants had lived in Ottawa for a median of 30 years At the time of their interviews, 154 (75%) participants lived in the Centretown, Downtown or Lowertown areas of the city, which are nearest to the majority of health and social servic…	Qualitative. Semi-structured qualitative interviews were conducted by and with PWID. The Vidaview Life Story Board (a tool where the participant maps out their life with markers and magnets) was used to facilitate the interviews	Data was recorded and transcribed. It was analysed in Nvivo and reviewed by Peer research associates. 2 focus groups conducted with PRAs to discuss themes.	Results highlighted an expanded conceptualization of harm reduction from the perspectives of PWID, including motivations for adopting harm reduction strategies and a description of harm reduction practices that went beyond conventional health-focused concerns. The most common personal practices that PWID used included working toward moderation, employing various cognitive strategies, and engaging…	Peers compensated for travel. Amount not stated.
Boyd, S., et al.	2017	Telling our stories: Heroin-assisted treatment and SNAP activism in the Downtown Eastside of Vancouver	Experiences of a peer-run group	Article highlights the experiences of a peer-run group, SALOME/NAOMI Association of Patients (SNAP), that meets weekly in the Downtown Eastside of Vancouver, British Columbia, Canada. SNAP is an independent peer- run drug user group that formed in 2011 following Canada’s first heroin-assisted treatment trial (HAT), North America Opiate Medication Initiative (NAOMI). SNAP’s members are now made up…	To document the experiences of people who participated in the SNAP Heroin Assisted Treatment trials.	Heroin assisted treatment trial	Injection drugs (heroin)	Susan Boyd is with Faculty of Human and Social Development, University of Victoria, Victoria, BC V8W 2Y2, Canada. Dave Murray and SNAP are c/o VANDU, 380 East Hastings Street, Vancouver, BC V6A 1P4, Canada. Donald MacPherson is with Canadian Drug Policy Coalition, Centre for Applied Research in Mental Health and Addictions, Simon Fraser University, #2400 - 515 West Hastings Street, Vancouver, BC …	Canada (Vancouver)	SALOME/NAOMI Association of Patients (SNAP)cmeets weekly in the Downtown Eastside of Vancouver, British Columbia, Canada. SNAP is an independent peer-run drug user group that formed in 2011 following Canada’s first heroin-assisted treatment trial (HAT), North America Opiate Medication Initiative (NAOMI). SNAP’s members are now made up of former research participants who participated in two heroin…	PWID who received treatment from the SALOME/NAOMI programmes who are part of the SNAP peer-run drug user group	Intravenous drug use	PWID who were a part of SNAP, a group of people who were participants in the NAOMI and/or SALOME heroin-assisted therapy (HAT) clinical trials in Vancouver, BC.	m/f	PWID who were involved with SNAP	The lead author was invited by SNAP to attend weekly meetings and to collaborate with the group on a research project.	17 SNAP members involved in focus groups.	5 Women, 12 men. All were people who used illegal drugs.	Qualitative. One brainstorming session, three focus groups, and field notes, with SNAP members about their experiences as research subjects in Canada’s second clinical trial	The transcripts were analyzed drawing on a method of comparison and questioning. To facilitate the collaborative research process, a hard copy of identified themes, analysis, and findings were distributed to SNAP members at weekly meetings and read out loud and discussed over a 4-month period.	From the perspective of the natural helpers involved in this research, medical professionals consider those who inject drugs to be undeserving of the care accorded to more “responsible” patients. As a consequence of such disenfranchisement, natural helpers find themselves drawn into many forms of informal “doctoring” that extend far beyond their official roles as secondary distribution agents. In…	Not stated
Dechman, M. K.	2015	Peer helpers' struggles to care for others" who inject drugs."	Experiences of peer workers who act as secondary distributors at a needle exchange facility	Users who access needle exchanges are sometimes recruited to act as secondary distrib- utors in an effort to reach a broader range of individuals who inject drugs. Although evaluations have demonstrated the efficiency of such approaches, more recent research has begun to uncover particular challenges associated with assuming these intermediary roles	To document the experiences of perople who act as "natural helpers" (peer workers with lived experiences of substance use) for the SANE programme	None, while peer workers act as secondary distributors of sharps and naloxone, qualitative interviews to find out perceptions, opinions and feelings about being a peer worker (disenfranchisement with traditional medical settings, etc.)	Injection drugs (no focus on any particular substance)	Margaret Kathleen Dechman is with Cape Breton University, Canada	Canada (Cape Breton, Nova Scotia)	The Sharp Advice Needle Exchange (SANE) was established 1996 to fulfill the explicit mandate of disturbing sterile syringes to those who inject drugs on Cape Breton Island. This article examines the experiences of 17 people who have beetween 1 to 14 years of experience acting as peer workers (secondary distributors)	PWID who had been accessing the SANE needle exchange	Intravenous drug use	PWUD who had been accessing the SANE needle exchange who had been recruited as secondary helpers	m/f	PWID who have been accessing a needle exchange and have been recruited as secondary distributors of naloxone and sharps	All participants were peer workers who had been clients and also working for the SANE needle exchange.	17	No information about race distribution, participant codes indicate that both men and women were involved in the study. All participants had between 1 to 14 years of experience acting as peer workers.	Qualitative. 17 peer workers had participated in four focus group sessions in which they spoke about their experiences. The four sessions were designed to address the following objectives: (1) to provide participants with an opportunity to become comfortable with each other and the research process, express their most pressing concerns, and describe what their work as natural helpers entailed, (2…	The audio recordings from the focus groups were transcribed verbatim and thematically analyzed using ATLAS.ti.	Fifteen initial peer researchers interviewed 149 participants who provided information on up to 10 people who were friends or contacts and the relationships between them. People who smoked drugs in public were 1.46 (95% CI, 1.13-1.78) more likely to assist others with possible overdoses if they received tangible support; women who received tangible support were 1.24 (95% CI; 1.02-1.45) more likel…	Each participant received a $25 honorarium to compensate for time and travel.
Elkhalifa, S., et al.	2020	Social network support and harm reduction activities in a peer researcher-led pilot study, British Columbia, Canada.	Evaluating the support networks and the relationship between support networks and harm reduction behaviours in people who smoke drugs.	People who smoke drugs (PWSD) are at high risk of both infectious disease and overdose. Harm reduction activities organized by their peers in the community can reduce risk by providing education, safer smoking supplies, and facilitate access to other services. Peers also provide a network of people who provide social support to PWSD which may reinforce harm reducing behaviors.	To evaluate the numbers of supportive network members and the relationships between received support and participants’ harm-reducing activities of PWSD	None, the study examines harm reduction networks, but does not focus on any particular harm reduction behavior	Drugs administered by smoking (crack, methamphetamine)	(Elkhalifa and Jolly) School of Public Health, University of Ottawa, Room 101, 600 Peter Morand Crescent, Ottawa, Ontario KIH 8 M5, Canada. (Jozaghi and Buxton)School of Population and Public Health, University of British Columbia, 2206 East Mall, Vancouver, British Columbia V6T 1Z3, Canada. (Marsh and Gregg) Vancouver Area Network of Drug Users,380 East Hastings Street, Vancouver, British Columb…	Canada	Approximately 3% of the Canadian population report using cocaine or crack, ecstasy, speed, methamphetamines, hallucinogens, or heroin in the past year (2019). In response, harm reduction initiatives aimed at reducing harmful drug behaviors rather than halting drug use itself, have been adopted in various locations across Canada. Few harm reduction programs specifically tailored to people who smok…	People with past or current lived drug use experience	Smoking drug use (meth, crack)	PWSD in Abbotford and Vancouver	m/f	PWSD in Abbotsford and Vancouver	Participants were recruited using respondent driven sampling. 15 peer researchers in Abbotsford and Vancouver recruited 79 and 70 friends or contacts who reported on 739 and 498 friends from whom they may receive support respectively.	149	48% were male, 34% were homeless, 26% had a house/apartment, 10% lived with friends/family, 30% lived in supported living. 42% were First Nations.	Quantitative. Fifteen initial peer researchers interviewed 149 participants who provided information on up to 10 people who were friends or contacts and the relationships between them	Researchers categorized social support into informational, emotional, and tangible aspects, and harm reduction into being trained in the use of, or carrying naloxone, assisting peers with overdoses, using brass screens to smoke, obtaining pipes from service organizations and being trained in CPR. Using bivariate analysis researchers examined whether network size was associatedwith the number of c…	Participants in study often spoke of the conflict that can arise when an opioid consumer has been revived with naloxone (crankiness, abuse. Nevertheless, opioid consumers interviewed administered take-home naloxone knowing that their actions may not result in accolades or even thanks. Experiences recounted here suggest they continued to carry and use take-home naloxone in order to save lives. Som…	Participants were given a small donation (amount not stated)
Farrugia, A., et al.	2020	Conflict and communication: managing the multiple affordances of take-home naloxone administration events in Australia.	Evaluating take-home naloxone and overdose prevention programmes as a strategy for reducing overdoses.	Opiod overdose hospital admissions and deaths have increased in Austrialia. As a reponse to this, initiatives such as overdose response training and take home naloxone have been established.	To epand knowledge of the factors that impede take-home naloxone uptake, and provide new insights into how to address them.	take home naloxone	Injection drugs (opioids)	(Farrugia, Dwyer, Fomiatti and Fraser) Social Studies of Addiction Concepts Research Program, Faculty of Health Sciences, National Drug Research Institute, Curtin University, Melbourne, Vic, Australia (Neale and Strang) National Addiction Centre, Institute of Psychiatry, Psychology & Neuroscience, King’s College London, London, UK (Neale and Strang) South London and Maudsley NHS Foundation Trust,…	Australia	Opioid overdose is a growing issue in Australia. Programs to provide opioid consumers with ‘take- home’ naloxone to reverse overdose exist internationally and in some Australian cities, but uptake remains inconsistent. As an opioid antagonist, naloxone has the capacity to stimulate distressing withdrawal symptoms. These sensations are shaped by complex factors – including the quantity and interva…	People who consume opioids	Intravenous drug use	Opioid consumers with experience of take-home naloxone across the Australian states of New South Wales and Victoria	m/f	People who consume opioids and have experiences with take-home naloxone in Australia (NSW and Victoria)	Participants were originally recruited as part of a larger qualitative research project on take-home naloxone in Australia.	28	Very little information about demographics. Participants were both male and female. Participants who were quoted ranged in age from 33 to 59. All participants were opioid consumers.	Qualitative. Researchers analysed data generated from 28 semi-structured in- depth interviews conducted with opioid consumers with experience of take-home naloxone across the Australian states of New South Wales (NSW) and Victoria (Vic). Interviews explored participants’ experiences of opioid consumption and overdose; awareness of, and experience with, take-home naloxone; access to take-home nalo…	All interview transcriptions were imported into QSR Nvivo 11 for data management and coding. Data were analysed using the inductive constant comparison method.	During overdose prevention session, atendees were thoroughly examined on their knowledge of naloxone administration (where to inject, what drugs naloxone is effective for, how much to inject.) It was concluded that social logic of peer administration is as central to the success of overdose prevention as is naloxone's pharmacological potency. Whereas prohibitionist drug policies seek to isolate d…	Participants were reimbursed AUD$50 in recognition of their time and contribution to the research.	Very little information about participants' characteristics.
Galea, S., et al.	2006	Provision of naloxone to injection drug users as an overdose prevention strategy: Early evidence from a pilot study in New York City.	Overdose prevention, naloxone	Naloxone, an opiate antagonist that can avert opiate overdose morality, has long been prescribed to drug users in Europe and in a few US cities. However, there has been little documented evidence of naloxone distribution programs and their feasibility in the peer reviewed literature in the US.	To record data from the pilot overdose prevention programme run by the Lower East Side Harm Reduction Center	naloxone	Injection drugs (opioids)	(Galea, Piper, Nandi) Center for Urban Epidemiologic Studies, New York Academy ofMedicine, New York, NY 10029, USA (Galea) Department of Epidemiology, Columbia University Mailman School ofPublic Health, New York, New York, NY 10032, USA (Galea) Department of Epidemiology, University ofMichigan School ofPublic Health, Ann Arbor, MI 48104, USA (Worthington and Rosenthal) Lower East Side Harm Reduct…	USA (New York City)	NYC has the largest amount of opioid overdose deaths in the United States, as a response to this the Lower East Side Harm Reduction Center has implemented an overdose prevention programme, which trains PWUD in recognising an overdose and gives them naloxone to take home.	PWUD who were clients of the Lower East Side Harm Reduction Center	Injection drugs	PWUD who were clients of the Lower East Side Harm Reduction Centre	m/f	PWUD who are clients of a needle exchange programme	Volunteers were clients recruited from the Lower East Side Harm Reduction Centre	25	(92%) participants were male, 16 were white (64%), 4 black (16%), and 5 Latino (20%). 17 (68%) of the participants had ever experienced a drug overdose; of these, 13 (52%) had experienced more than one overdose during their lifetime. 19 (83%) of participants had witnessed another person overdose during their lifetime; of these, 10 (44%) had witnessed five or more overdoses. During the 6 months pr…	Quantitative. A pilot overdose prevention and reversal program was implemented in a New York City syringe exchange program. Researchers assessed demographics, drug use, and overdose history, experience, and behavior at baseline, when participants returned for prescription refills, and 3 months after baseline assessment.		The results were mixed - although the majority of drug users had retained the naloxone prescribed to them, and retention of knowledge was very strong in relation to overdose recognition and intervention, most participants did not carry the naloxone with them consistently and consequently it was generally not available if they witnessed an overdose. Findings confirm that training of drug users con…	Not stated.
Gaston, R. L., et al.	2009	Can we prevent drug related deaths by training opioid users to recognise and manage overdoses?	Overdose prevention programme, naloxone	Naloxone has been evidenced widely as a means of reducing mortality resulting from opiate overdose, yet its distribution to drug users remains limited. However, it is drug users who are most likely to be available to administer naloxone at the scene and who have been shown to be willing and motivated to deliver this intervention.	To assess the outcome of an overdose prevention programme after 6 months	Naloxone	injection drugs (opioids)	(Gaston and Day) Department of Psychiatry, University of Birmingham, The Barberry Vincent Drive, Birmingham, B15 2FG, UK (Best) Centre for Criminal Justice and Policing, University of the West of Scotland, Hamilton Campus, Almada Building, Almada Street, Hamilton, Lanarkshire, ML3 0JB, UK (Manning) National Addiction Centre/Institute of Psychiatry, 1-4 Windsor Walk, Denmark Hill, London, SE5 8AF,…	United Kingdom (Birmingham and London)	Between 1997 and 2002, opi- ates (including heroin, morphine and methadone) accounted for 6,194 deaths in England and Wales. It has been proposed that giving PWUD access to naloxone may reduce this. This study is an evaluation an overdose prevention programme where PWUD are trained to recognize an overdose and to administer naloxone. Trainees received naloxone to take home.	People with lived experiences of substance use	Intravenous drug use	PWUD who had been receiving treatment for substance use in London and Birmingham.	m/f	PWUD who had been receiving treatment for substance use	Participants were recruited exclusively from treatment set- tings and those followed up were mostly patients dis- charged after residential opioid detoxification.	70. The sample examined in detail are those who were interviewed at all three time points (n = 46). This constitutes 65.7% of the cohort originally trained.	Participants in the cohort were over the age of 18 and had been attending either a detoxification centre or one of six community drug treatment teams at the time of the training session. Respondents were pre- dominantly male (n = 54, 77%) with a mean age of 34.2 years (± 8.0 years). Sample examined in detail consisted of 35 males and 11 females and had a mean age of 35.0 years.	Quantitative. Seventy patients with opioid dependence syndrome were trained in the recognition and management of overdoses in Birmingham (n = 66) and London (n = 4), and followed up six months after receiving naloxone. After successful completion of the training, participants received a supply of 400 micrograms of naloxone (in the form of a preloaded syringe) to take home. The study focused on wh…	Participants completed post- training questionnaires which were identical to the one given prior to the training, to test changes in knowledge. These questionnaires tested their knowledge about the recognition of overdoses and their management. Upon completion of the overdose prevention training, trainees were issued with one dose of naloxone 400 micrograms minijet with a needle. Participants wer…	Stakeholders responded positively to drug checking technology, though they shared apprehensions regarding service implementation. Primary topics requiring consideration included: utility in fentanyl endemic areas, trust and rapport between providers and PWUD, legality and policy concerns. Additional considerations included: technology accuracy, cost, ease of distribution, and service delivery set…	On completion of follow up interviews, participants were remunerated with a £10 voucher.
Glick, J. L., et al.	2019	Stakeholder perspectives on implementing fentanyl drug checking: Results from a multi-site study.	Stakeholder perspectives on implementing fentanyl drug checking	Fentanyl-related overdoses are an urgent public health concern in many communities in the U.S. The implementation of drug checking in community settings has the potential to reduce the burden of fatal overdose, provide harm reduction education around safer drug consumption, and increase health access among people who use drugs (PWUD).	The objective of this study is to explore stakeholder perspectives surrounding drug checking and programmatic considerations in implementing drug checking services utilizing two separate technologies.	Drug checking	Injection drugs (opioids, focus on fentanyl in heroin)	(Glick) Department of Mental Health, Johns Hopkins Bloomberg School of Public Health, 624 N. Broadway, Hampton House 749, Baltimore, MD, 21205, USA (Christensen, Park and Sherman) Department of Health, Behavior, and Society, Johns Hopkins Bloomberg School of Public Health, 624 N. Broadway, Hampton House 163, Baltimore, MD, USA (McKenzie) The Miriam Hospital, 164 Summit Ave., Providence, RI, USA (…	USA (Boston and Massachussets)	The Fentanyl Overdose Reduction Checking Analysis Study (FOR- ECAST) is a multi-phase study that occurred in three US cities: Baltimore Maryland, Boston Massachusetts, and Providence Rhode Island, evaluating drug checking technologies, surveying PWUD, and interviewing respondents from organizations that work with PWUD. Three drug checking technologies were evaluated, the Rapid Response Fentanyl T…	PWUD who use drug checking equipment	Intravenous and non-intravenous drug use. Marijuana is also mentioned to be at risk for containing fentanyl.	Stakeholders who had worked in harm reduction programmes (needle exchanges), public health programs and peer groups in Baltimore	not stated	Harm reduction, public health workers, peer group organizers in Baltimore	Participants were purposively sampled; the research team contacted potential participants based on the anticipated perspectives they could provide- including a range of professional roles and organization type.	32	Eligible participants included individuals employed at organizations in the three cities who worked with or advocated for PWUD, including former and current PWUD. The sample included 32 stakeholders across Baltimore (n=12), Boston (n=9), and Providence (n=11). Respondents worked in the following organization types: harm reduction, including needle ex- change (n=11), public health (n=9), general h…	Qualitative. The study, from the larger FORECAST study, utilized semi-structured in-depth interviews (n=32) with a range of stakeholders in Baltimore, Boston, and Providence, many of whom were service providers. Stakeholders represented various roles and levels in organization types including harm reduction, public health, peer groups, and advocates.	Interviews were audio recorded and transcribed. Data were coded using a priori codes; the coded text was analyzed for key themes. Data was analyzed and coded using Nvivo version 11.	Of nine eligible and reviewed videos, three contained theory-based learning components, and only one also contained peer-based content; none directly addressed post-incarceration overdose prevention. The created 19-minute film, Staying Alive on the Outside, uses interviews, conversation and model training sessions by peers, who candidly discuss the challenges of re-entry from prison, opioid addic…	Peers were not included in this study, but financial incentives of $40 were provided to thirteen respondents (stakeholders) whose professional positions allowed acceptance.	The focus of this study is stakeholder perspective on the implementation of drug checking services, sourced from a larger study (FORECAST). It does not involve peer perspectives.
Green, T. C., et al.	2015	Development of an incarceration-specific overdose prevention video: Staying Alive on the Outside.	overdose prevention, incarceration-specific overdose prevention	A systematic review of existing overdose prevention videos and the development of an incarceration-specific overdose prevention video.	To develop an effective overdose prevention instructional video for formerly incarcerated individuals	Incarceration-specific overdose prevention video	Injection drugs (opioids)	(Green, Bowman and Ray) Department of Emergency Medicine, Rhode Island Hospital, Providence, RI, USA (Green and Rich) The Warren Alpert Medical School of Brown University, Providence, RI, USA (Green and Rich) The Center for Prisoner Health and Human Rights, Miriam Hospital/Brown University Medical School, Providence, RI, USA (McKenzie and Rich) The Miriam Hospital, Providence, RI, USA (Lord) Dart…	USA	People who have been incarcarated are at greater risk of a fatal overdose. To combat this, the study aimed to carry out a systematic review of overdose prevention instructional video and to carry out focus groups with formerly incarcerated individuals and former/current drug users and harm reduction staff to create an instructional video that would be specifically tailored to formerly incarcerate…	Formerly incarcerated people who use injection drugs	Intravenous drug use	former prisoners and current or former injection drug users	not stated	people who had been incarcarated who had also been former/current drug users	Participants in the formative stage focus group were recruited at the local syringe exchange programme in Providence, Rhode Island	4 (formative stage focus group), 6 (expert consultation)	Participants in the formative stage focus group had been former prisoners and former/current injection drug users. Participants in the expert consultation were programme staff from four different prison- and jail-based overdose prevention programmes	Qualitative. Systematic review of educational videos and community-based participatory video development process. Video development proceeded as a community-informed, iterative process of creating and testing the acceptability of a new DVD among end-user populations, community and correctional staff. Data collection and video development advisory process included three focus groups with opioid us…	The focus group sessions were analysed from hand-written notes, not from transcribed audio recordings, using qualitative software.	Participants sought naloxone rescue kits because they perceived high risk of overdose. They described high satisfaction with training and felt prepared to administer naloxone during overdose incidents. Overwhelmingly, participants perceived naloxone to be effective and emphasized the need to make it widely available. Findings suggest that engagement in overdose prevention strategies other than na…	Not stated	Focus groups were very small. Study does not include responses from actual consumers of the video.
Hanson, B. L., et al.	2020	Preventing opioid overdose with peer-administered naloxone: findings from a rural state.	overdose prevention by giving lay-people access to naloxone.	Due to challenges with giving first responders (emergency medical services and law enforcement) the sole responsibility for overdose reversal, it has been proposed that the distribution of naloxone to PWUD can be a feasible way to prevent overdoses. This study aimed to document experiences with administering naloxone from PWUD who had been equipped with naloxone kits.	Study aimed to under- stand experiences administering naloxone and recommendations directly from naloxone end users in Alaska	naloxone kits	Injection drugs (opioids, focus on heroin)	(Hanson, Porter and Zold) University of Alaska Anchorage, 3211 Providence Dr, Anchorage, AK 99508, USA. (Miller) University of Wisconsin-Stout, 712 South Broadway St, Menomonie, WI 54751, USA	USA (Alaska)	In response to the opioid epidemic, naloxone distribution programs aim to prevent overdose death by making naloxone available and training people to use it. Peers of individuals at risk of opioid overdose are well- positioned to administer naloxone and prevent overdose death.	current/former intravenous drug users who had been equipped with naloxone kits	intravenous drug use (opioids)	lay-people who use drugs who had been equipped with naloxone in Alaska	m/f	people who use drugs who had been equipped with naloxone kits in Alaska	Participants were recruited through word-of-mouth and advertisements at community organizations (e.g., syringe exchanges, homeless youth centers, health clinics) that distribute naloxone	18	11 males, 7 females. 4 were Alaska natives, 11 were white/Caucasian, 2 were mixed race and 1 person's race was unknown. In terms of age, 2 people were 21-30, 6 were 31-40, 2 were 41-50, 4 were over 60 and 4 people's ages were unknown. Most participants (55.6%) had administered naloxone on more than one occasion. All but one participant reported current use of opioids, heroin, or methamphetamine; …	Qualitative. Researchers conducted key informant interviews with 18 individuals with past or current opioid and heroin drug use who had administered naloxone to a peer during an overdose emergency. Interviews were conducted in four different communities, two urban and two rural. Interviews explored individuals’ experiences with administration and their recommendations for program and policy impro…	Data were systematically coded and analyzed for themes. Interviews were audio recorded, transcribed verbatim and then reviewed and edited for accuracy. Data was condensed through first cycle coding by creating a list of key domains corresponding to each interview question and developing a summary template.Two team members used the template to summarize the first two transcripts and ensure domains…	Witnesses open to assisting overdosed peers. However, a number of micro- and macro-level factors impeded the successful implementation of harm reduction techniques in response to an overdose. At micro level, the social setting of injecting drug use, peer group drug use norms and difficulties in identifying an overdose were linked to ineffective response. Macro-level factors including laws governi…	Participants received compensation in the form of a gift card worth 40 or 50 USD (amount depended on locale and type of gift card) following participation.	many of them reported experiencing barriers to contacting law enforcement after an overdose. Barriers included fear of arrest, stigma, consequences related to housing, and custody.
Holloway, K., et al.	2018	Fatal and non-fatal overdose among opiate users in South Wales: A qualitative study of peer responses.	factors influencing responses when witnessing peer opiate overdoses	High amount of drug related deaths in Wales, to be effective, overdose prevention programmes need to know the factors influencing responses to peer opiate overdoses.	To identify the factors influencing the responses of witnesses to peer opiate overdoses in Wales.	none, participants interviewed about recognising signs of an overdose and willingness to administer naloxone.	Injection drugs (opiates)	(Holloway and May) Centre for Criminology, University of South Wales, Pontypridd, CF37 1DL, United Kingdom (Hills) Welsh Government, Merthyr Tydfil, CF48 1UZ, United Kingdom	United Kingdom (South Wales)	Drug mortality crisis in Wales. Overdose prevention programmes have been proposed to combat this issue. Research focused on interviewing participants about their accounts of drug overdoses to see whether drug users are capable of recognising an overdose and if they are willing to administer people overdose prevention medication	current/former opioid users who had witnessed/experienced an overdose events	intravenous drugs	people who use/used opiates who had witnessed or experienced and overdose event, who had either been clients of staturory/third sector drug treatment providers or incarcerated in Wales	m/f	people who use opiates, clients of statutory/third sector drug treatment providers, inmates of 2 prisons in Wales.	Participants were recruited from statutory and third sector drug treatment providers operating across South Wales and from two Welsh prisons using convenience sampling.	55	82% were male. 93% were White British. The average age was 34, ranging from 18 to 54. All participants had used opiates at some point in their lives. 78% had received training for take home naloxone kits in the past. 58% listed ‘heroin’ as their current primary drug (either alone or in combination with other drugs). 95% had a history of injecting and 93% had a history of previous treatment. Of th…	Qualitative. In depth, semi-structured interviews (ranges 10-60min, avg. 22min) were conducted with fifty-five participants recruited from statutory and third sector drug treatment providers operating across South Wales and from two Welsh prisons. Eligibility was based on whether the person was, or had recently been, an opiate user and whether they had personally experienced or witnessed an overd…	The interviews were digitally recorded. Audio recordings were deleted once they had been professionally and securely transcribed by Voicescript Ltd. The written transcripts were printed out and read independently by two researchers. Major themes were highlighted and discussed, resulting in a set of key themes that guided the computerised data analysis under- taken within NVivo Version 10. With th…	1. OPS implementation and operations drew on existing community capacities - peers took up roles that were extension to what they were already doing in the community; 2. peer workers foster environments of comfort and safety at OPS; 3. peer workers enable harm reduction practices; 4. there are benefits to the peer workers (improved quality of life etc) but also challenges - a lot of grief and tra…	not stated	Good study, highlights peer perspectives and reports on systemic barriers to administering naloxone to peers.
Kennedy et al	2019	Peer worker involvement in low-threshold supervised consumption facilities in the context of an overdose epidemic in Vancouver, Canada.	safe injection / overdose prevention sites	The role of peer worker at overdose prevention sites in Vancouver, both for the clients and for peers themselves	characterising peer worker involvement at OPS including how this shapes service dynamics and health outcomes among PWUD	peer staffed OPS facilities in Vancouver	drugs + other substances	British Columbia Centre on Substance Use and University of British Columbia, Simon Fraser University	Canada (Vancouver)	Overdose crisis in BC, OPS sprang out of SCF (supervised consumption facilities) less gov sanctioned, more freedom, often managed and staffed all by peers. Research into SCF primarily focused on health professional staffed, not much research into OPS	people who use(d) drugs'	no	PWUD, clients of OPS	m/f	PWUD, clients of 4 OPSs in Vancouver	PWUDs for interviews were recruited by enthographers or one of 2 peer researchers (team members with research experience who currently use or have used drugs). Purposeful sampling to get variety of socioeconomic characteristics including gender age and ancestry). Recruited at the 4 OPS sites. No other info provided.	72	median age 44 (34-55). 40% men, 56% women, 3% trans/non-binary. 44% White, 48% Indigenous, 86% unstably housed, 65% homeless in the previous year, 38% incarcerated in the previous year, 69% using heroin in the past 30 days.	Rapid ethnographic study. 185 hours of observational fieldwork between Dec 2016 and April 2017 + in depth qualitative interviews with 72 participants.	Nvivo. Coded thematically using inductive and iterative process.	After several unsanctioned SIFs operated briefly and closed in the 1990s. InSite, Canada’s first sanctioned SIF opened in 2003. However, while a large body of evidence highlights the successes of this SIF in reducing the health and social harms associated with injection drug use, extraordinary efforts were needed to preserve it, and continued activism by local people who inject drugs (PWID) and h…		Good study.
Kerr, T., et al.	2017	Supervised injection facilities in Canada: past, present, and future.	safe injection facilities/ overdose prevention sites	The role of and experience with safe injection facilities in Canada in the past present and future.	reviewing the experience with safe injecton sites in past present and future	safe injection facilities in canada	Injection drugs	(Kerr, Kennedy and McNeil) British Columbia Centre on Substance Use, St. Paul’s Hospital, 608-1081 Burrard Street, Vancouver, B.C. V6Z 1Y6, Canada. (Kerr and McNeil) Department of Medicine, University of British Columbia, St. Paul’s Hospital, 608-1081 Burrard Street, Vancouver, BC V6Z 1Y6, Canada (Mitra) Ontario HIV Treatment Network, 1300 Yonge Street, Suite 600, Toronto, ON M4T 1X3, Canada. (Ke…	Canada	Oversdose crisis in Canada, since the 1990s there have been efforts to establish effective peer-run safe injection sites, InSite was established in 2003 and has seen the most success	not stated directly, but from the context they are people who inject drugs.	intravenous drug use	PWID in Canadian cities	N/A	PWID in Canadian cities	n/a	none, this is a review of safe injection facilities	n/a	A review of the history of safe injection facilities in Canada from the 1990s to the present day.	Relevant literature was reviewed.	Through years of activism, advocacy, and public education, VANDU has repeatedly voiced the concerns of drugs users in public and political arenas. VANDU has also performed a critical public health function by providing care and support programmes that are responsive to immediate needs of their peers. This study indicates that greater efforts should be made to promote the formation of drug user or…	not applicable.	Study mentions InSite and VANDU, referenced in other Canadian studies
Kerr, T., et al.	2006	Harm reduction by a 'user-run' organization: A case study of the Vancouver Area Network of Drug Users (VANDU).	Drug user run organization (Vancouver Area Network of Drug Users, VANDU) founded in response to an ongoing health crisis among injection drug users (IDU) in the Vancouver area (HIV/AIDS, overdoses)	The purpose of the study is to document the activities of the Vancouver Area Network of Drug Users (VANDU)	Due to the growing interest in drug user organizations, this case study was conducted to document the genesis, structure, and activities of VANDU	Education: Support for people living with Hepatitis C and for women living with HIV Alley Patrol: Providing sterile injecting equipment to drug users who are injecting in alleyways Hospital programme: Volunteers go to hospitals to encourage hospitalized drug users to follow doctors' advice and stay in hospital Peer support and advocacy: help with landlords and housing, bureaucratic activities	Injection drugs	(Kerr) The Canadian HIV/AIDS Legal Network, 417 Rue Saint Pierre, Suite 408 Montreal, Que., Canada H2Y2M4 (Kerr, Small and Wood) British Columbia Centre for Excellence in HIV/AIDS, St. Paul’s Hospital, University ofBritish Columbia, Canada (Peeace, Douglas and Pierre) Vancouver Area Network ofDrug Users (VANDU), Canada (Wood) Department ofHealth Care and Epidemiology, University ofBritish Columbi…	Canada (Vancouver)	The Downtown Eastside of Vancouver has experienced ongoing epidemics of HIV infection and illicit drug overdoses since the mid 1990s. In 1997, in response to the emerging health crisis among injection drug users (IDU) and government inaction, individuals gathered in Vancouver to form a drug user-run organization. This group eventually became known as the Vancouver Area Network of Drug Users (VAND…	people who use drugs	intravenous drug use	PWID, service users of VANDU	not stated	PWID who were service users of the VANDU programme. Local health policy makers and health service providers	A purposive sampling strategy was employed with individuals most likely to gen- erate productive in-depth discussions on issues of interest	16 people interviewed in semi-structured interviews	Two were members of the VANDU executive, two were founding members of VANDU, three were VANDU members, four were recipients of VANDU programmes , one was a VANDU employee, two were health policy makers, one was a funder of VANDU,and two were local health service providers	Qualitative. Semi- structured interviews were conducted with 16 people who interacted with VANDU, either as members/founders/service users or as health policy makers.	The interview data were systematically reviewed for qualitative analysis. The analysis examined data collected across the central study objectives: the description of the genesis, structure, and activities of VANDU. Content analysis was used to examine patterns that emerged from the qualitative data.Twomembers ofthe research teammade several reviews of the recorded interviews. On the first pass a…	Overdose education and naloxone distribution advice includes not injecting alone, carrying naloxone, and calling 911 if overdose occurs. The ability of Satellite Site workers to respond according to public health guidelines is complicated by contextual and structural factors, including a lack of supervised injection services, vulnerability to eviction, and continued criminalization of drug use. P…	Food and three dollar stipends are provided to those who attend VANDU meetings, however whether peers were paid for their interview is not stated.	This study was conducted by people closely associated with VANDU, there may be a slight conflict of interest. Demographics are not stated.
Kolla, G. and C. Strike	2019	It's too much, I'm getting really tired of it': Overdose response and structural vulnerabilities among harm reduction workers in community settings.	Small satellite harm reduction sites run from the homes of PWUD who have been trained as satellite site workers (SSW)	The role and experiences of SSW as they run small satellite harm reduction programmes from their homes in Toronto	To explore a new intervention, where PWUD are hired as harm reduction workers to run ‘satellite’ harm reduction programs from their homes, and examines how they enact OEND (overdose education and naloxone distribution) program advice within these community settings where people gather to use drugs. Stigma and barriers related to the running of these sites are also explored.	Overdose prevention education and naloxone distribution/advice	Injection drugs	Dalla Lana School of Public Health, University of Toronto, Dalla Lana School of Public Health, University of Toronto, 155 College St., Toronto, ON M5T 3M7, Canada T	Canada (Toronto)	Large drug poisoning and overdose epidemic in North America. As a response, a community run health center in Toronto with a large in-house harm reduction programme implemented a programme where PWUD were trained to run satellite sites out of their homes, increasing access to harm reduction services. The sites were located in Toronto, 2 to 11 km from the center. The SSW were free to decide whether…	PWUD who have been trained to operate small, satellite harm reduction programs within their homes. These peers have been trained to use naloxone, recognize overdoses and give advice	Regular injection of drugs	Satellite site workers- PWUD who are trained to operate small, satellite harm reduction programs within their homes	m/f	PWUD who are trained to operate small harm reduction programmes from their homes.	The SSW were employed by a community health center. The sites were chosen because they are already well-known within the community of PWUD, and represent convenient locations to pick up sterile drug use equipment and supplies.	8 SSW observed, 5 of them were interviewed.	PWUD who are trained to operate small satellite harm reduction programmes from their homes. The SSW running the sites included six individuals and one couple. Three of the SSW were men and five were women, all were aged between 45 and 70 years, injected drugs reg- ularly (although their drugs of choice varied), and received much of their income from government social assistance programs. Of the S…	Qualitative, but data was drawn from an ethnographic study of satelite sites in Canada. Data collection included participant observation within the Satellite Sites, complemented by semi-structured inter- views and a focus group with Satellite Site workers.	Field notes and interview data were analyzed using an iterative process guided by thematic analysis. Beginning in the early stages of participant observation, field notes were coded for key themes. As data collection progressed and interviews were conducted, emergent themes were categorized, and in subsequent iterations of coding, themes were refined, and portions of data were recoded.	From November 15, 2017 through November 30, 2018, 220 people inquired about treatment services and completed an intake interview, and 190 began treatment with a buprenorphine/naloxone prescription. Those who initiated buprenorphine were primarily male (80.1%), African American (85.1%), had a mean age of 44.1 (SD=12.2), and a mean of 24.0 (SD=13.6) years of opioid use. The majority of patients (94…	All interview participants were offered a $20CAD honorarium. Satelite site workers receive compensation in the form of a $250CAD stipend per month and a paid cellular telephone, and attend regular training sessions on topics related to their work	This is an interesting study, as it explores whether harm reduction can be carried out remotely with a reduced need for a large physical clinic-like place
Krawczyk, N., et al.	2019	Expanding low-threshold buprenorphine to justice-involved individuals through mobile treatment: Addressing a critical care gap.	A mobile low-threshold buenomorphine programme located directly outside of a jail in Baltimore	This paper describes one mobile and low-threshold buprenorphine program, “Project Connections at Re- Entry” that is located directly outside of a local jail and works to engage vulnerable adults who have been recently released from jail.The process of developing this program, self-reported patient characteristics and initial outcomes, and implications for public health practice are discussed	To describe and discuss a mobile low-threshold buprenomorphine program located outside of a local jail	Buprenomorphine	Opioids (used intranasally or by injection)	(Krawczyk, Fingerhood, Agus) Department of Mental Health, Johns Hopkins Bloomberg School of Public Health, 624 N. Broadway, Baltimore, MD, USA (Krawczyk, Agus) Behavioral Health Leadership Institute, 2200 Arden Road, Baltimore, MD, USA (Buresh, Fingerhood) Johns Hopkins University School of Medicine, 733 N. Broadway, Baltimore, MD, USA (Gordon, Blue) Friends Research Institute, 1040 Park Ave #103…	USA (Baltimore)	People of opioid use disorder are likely to have justice involvement. Most justice- involved individuals and other high-risk groups experience multiple barriers to engagement in opioid agonist treatment.The PCARE van was established with the cooperation of the Maryland Department of Public Safety and Correctional Services (DPSCS) Division of Pretrial Detention and Services, who recognized a need …	Peer workers are mentioned, but no exact definition is given	Opioid use (intranasal and injection)	Primarily justice-involved people with opioid use disorder in Baltimore, Maryland	m/f	People with opioid use disorder with a history of justice involvement in Baltimore	None, patients initiated contact themselves. When asked how they learned about the van, 10 (5.3%) indicated they saw the van upon discharge from the jail, 39 (20.5%) learned about it from criminal justice staff or resources, and 121 (63.7%) came by the van on their own or were referred by a non- criminal justice source.	190. 220 people inquired about treatment services and completed an intake interview, and 190 people received a buprenorphine prescription and began treatment on the van. Those who received a prescription and began treatment were included in the analysis.	220 people inquired about treatment services and completed an intake interview, and 190 people received a buprenor- phine prescription and began treatment on the van. Of those who completed an intake but did not receive buprenorphine, 10 were re- ferred to other services and 20 never stayed or returned to complete a physician assessment for buprenorphine initiation. The 190 patients who initiated…	Quantitative. A mobile treatment unit in a van where people with opioid use disorder could access buprenorphine was located right outside of a jail in Baltimore. The PCARE program operated four mornings a week and is staffed with an experienced buprenorphine-waivered primary-care provider (either a physician or nurse practitioner), a nurse, a driver/site manager, and a peer recovery specia- list.…	Demographic, clinical and criminal justice characteristics among patients who initiated buprenorphine based on information collected at intake into the program were reported. Initial outcomes data was reported to illustrate some measures of patient engagement and retention over the first year of program operation. Also reported are the number of patients served, the proportion who returned for at…	Researchers identified 108 records that described 100 community plans in Canada and the USA; four had been evaluated. Most plans were provincially or state funded, led by public health and involved an average of seven partners. Commonly, plans used individual training to implement interventions. Actions focused on treatment and harm reduction, largely to increase access to addiction services and …	not stated	Interesting study, though not much information about the actual peer aspect.
Leece, P., et al.	2019	Communities are attempting to tackle the crisis': a scoping review on community plans to prevent and reduce opioid-related harms.	A systematic review of community based harm reduction programs	The implementation of community based harm reduction programmes and the challenges they face	To understand the implementation of multifaceted community plans to address opioid-related harms	Overdose prevention education, naloxone	Opioids	(Leece, Khorasheh, Keller-Olaman and Manson) Health Promotion, Chronic Disease and Injury Prevention, Public Health Ontario, Toronto, Ontario, Canada (Paul) Department of Health Research Methods, Evidence and Impact, McMaster University, Hamilton, Ontario, Canada (Massarella) Knowledge Services, Public Health Ontario, Toronto, Ontario, Canada (Caldwell) Toronto Drug Strategy Secretariat, Toronto …	Canada and USA	Many opioid related deaths in US and Canada. To combat this, new communities have been emerging where drug users can receive education about overdose orevention. This paper attempts to document how these communities are being implemented and what challenges they face	People with lived experiences of substance use	substance use disorder, opioids	PWID, PWUD who engage with harm reduction services in North America. Focus on indigenous populations	not stated	PWID, PWUD who engage with harm reduction services in North America. Focus on indigenous populations	Researchers recruited a purposive sample of participants that represent diverse perspectives involved in opioid-related responses across Canada and in North Carolina (where Project Lazarus originated as a community action model),	45 people interviewed about interpretation of the data extraction table. There were also semi structured interviews (n=14) and focus group discussions (n=3) about findings of scoping review. Amount of participants in these not known (3-5 participants per focus group)	The sample included people with lived experience of substance use, family members, researchers, physicians, first responders, public health professionals, and community and social service providers (referred to herein as stakeholders).	Scoping review with qualitative and quantitative elements which examined the extent of the literature on community plans to prevent and reduce opioid-related harms, characterise the key components, and identify gaps. Methodological approach followed the six-staged framework proposed by Arksey and O’Malley and refined by Levac et al and the Joanna Briggs Institute. Reporting conformed to Preferred…	Researchers searched MEDLINE, Embase, PsycINFO, CINHAL, SocINDEX and Academic Search Primer, and three search engines for English language peer-reviewed and grey literature from the past 10 years. Eligible records addressed opioid- related harms or overdose, used two or more intervention approaches (eg, prevention, treatment, harm reduction, enforcement and justice), involved two or more partners…	Interview results suggest that there are psychological benefits received through the peer-trainer role, such as empowerment and recovery. Challenges to peer trainer role: keeping the attention of the participants; conveying the information properly to make sure the participants understand; public-speaking; managing different and difficult personalities; the balancing roles of peer and intervener;…	not stated	This review is a bit all over the place, it is a review of services, but also involves a qualitative element. Not much about actual peer support
Marshall, C., et al.	2017	Experiences of peer-trainers in a take-home naloxone program: Results from a qualitative study.	Interviews with peer-trainers in a take home naloxone program in Montreal	The experiences of peer-trainers in a take home naloxone program in Montral, Canada.	To evaluate peer-trainer experiences	take home naloxone	Intravenous drugs	(Marshall and Perreault) Douglas Mental Health University Institute, Canada (Perreault, Archambault and Milton) Department of Psychiatry, McGill University, Canada	Canada (Montreal)	Take-home naloxone programs (THN) are harm reduction programs with the aim of reducing the number of deaths caused by opioid overdoses. A THN program in Montreal called the PROFAN project was implemented with the goal of reducing overdoses through the use of peer-trainers. Peer-trainers	Peer-trainers are people who are currently or have previously used drugs, who are trained in overdose prevention and are then responsible for delivering a training session to other individuals who use drugs.	Opioid use	PWUD (opioids) who had signed up to be trained in the use of take home naloxone kits	m/f	PWUD who use opioids who had received overdose prevention training and then train others in its use	Recruitment for participating as a peer-trainer in the PROFAN take-home naloxone study was conducted by Méta D’Âme, a peer- run organization in Montreal. The peer-helpers at Méta D’Âme recruited individuals to be peer-trainers through their clientele who frequently came to Méta D’Âme, were known well by the peer- helpers, and who expressed being able and comfortable to take on the peer-trainer ro…	6	Out of the six peer-trainers three were male and three were female. The age range of this group was between 25 and 44. Although there were six individuals who volunteered and were trained to be peer-trainers, only five delivered training sessions to other PWUD, as one trainer left the program to go back to school, and therefore did not have the opportunity to deliver any training sessions. This i…	Qualitative. Six PWUD had signed up to be trained in the use of THN and then delivered training sessions to other PWUD (n=5) Semi-structured interviews were conducted with six peer trainers about their experiences.	All interviews were audio recorded and were transcribed verbatim. A hybrid (a.k.a mixed) content analysis was chosen to analyze the interviews	From twenty-five identified THN evaluations, nine studies allowed a PoU to be determined. Overall, the model shows a range of 5.2–13.1 (point estimate 9.2) naloxone uses every three months for every 100 PWUD trained. Researchers' model estimates that around 9% of naloxone kits distributed are likely to be used for peer administration within the first three months of supply for every 100 PWUD trai…	Peer-trainers and participants received $50 in cash at the end of the PROFAN training session	Small number of peer trainers in this study
McAuley, A., et al.	2015	Exploring the life-saving potential of naloxone: A systematic review and descriptive meta-analysis of take home naloxone (THN) programmes for opioid users.	A systematic review and meta-analysis of 9 studies where PWUD had been trained to administer take home naloxone.	A systematic review and metaanalysis of studies in which PWUD had been trained to administer take home naloxone. Focus is on what proportion of PWUD trained will use naloxone in a given time period.	To observe what proportion of those trained and supplied with take home naloxone will use naloxone within a given time period	take home naloxone	Opioids	NHS Health Scotland, Public Health Science Directorate, Meridian Court, Glasgow, Scotland G2 6QE, UK , School of Health and Life Sciences, Glasgow Caledonian University, Glasgow, Scotland G4 0BA, UK and Institute of Applied Health Sciences, University of Aberdeen, Aberdeen AB24 3FX, UK	UK, USA, Canada	The United Nations estimate that around 200,000 individuals die annually from drug-related death (DRD). Naloxone is an opioid antagonist which reverses the effects of respiratory depression caused by opioid overdose, has a strong safety record and no abuse potential. Use of peer-administered take home naloxone has increased in recent years. This evidence base had been considered to undertake a me…	PWUD who have been trained to administer naloxone	Illicit drug use. Opioids	PWUD who had been trained to administer a take home naloxone kit in the UK, USA and Canada	m/f	PWUD who had been trained to administer a take home naloxone kit in the UK, USA and Canada	Participants were generally recruited from community based sites including needle exchange facilities and drug treatment centres but the studies offered limited data related to the level of risk among individuals. One study recruited part of its sample from prison populations, a group known to be at increased risk of drug- related death	1374 (across 9 studies)	The included studies featured mainly male participants (range 60–92%) with no significant differences between the two training categories (data not shown). The only other demographic variable which was consistently recorded across the majority of studies was age, with averages (both mean and medians recorded) ranging between 33 and 46 years old	Quantitative/ Systematic Review. English language studies conducted between 1992 and 2014 were identified by searching the following electronic databases; PubMed, Embase, Medline, CINAHL, and PsycINFO. Relevant reference lists were searched by hand to locate additional studies which met the eligibility criteria. Search terms included naloxone, narcan, take-home, drug-related death, mortality, ove…	A systematic review and descriptive meta-analysis of the international THN literature was undertaken to determine an effect size for THN programmes. For each study, a proportion of use (PoU) was calculated using the number of ‘peer administered uses’ and the ‘total number of participant/clients’ trained and supplied with naloxone with a specific focus on people who use drugs (PWUD). This was cons…	Participants reported panicking when using naloxone for the first time, and relief after they had administered it. Some participants described negative reactions to their naloxone administration from those they were attempting to help, including both verbal and physical abuse, but others described how their naloxone experiences had strengthened relationships between peers.Some participants report…	Peers were paid in 6/9 studies. 3/9 studied did not report whether peers were paid. Payment ranged from $5-20	Good review.
McAuley, A., et al.	2018	Once I'd done it once it was like writing your name": Lived experience of take-home naloxone administration by people who inject drugs."	Semi-structured interviews with 8 PWID who had experience with the use of take home naloxone	The experiences of PWID who have used THN in the past to prevent an overdose	The aim of this study was to advance the evidence base on THN by producing one of the first examinations of the lived-experience of THN use among PWID	take home naloxone (THN)	Intravenous drugs (opioids)	School of Media, Culture and Society, University of the West of Scotland, Paisley, UK; School of Health and Life Sciences, Glasgow Caledonian University, Glasgow, UK;Health Protection Scotland, Meridian Court, Cadogan St, Glasgow, UK; Scottish Improvement Science Collaborating Centre, University of Dundee, Dundee, UK	UK (Scotland)	In Scotland, a national naloxone programme is in place where those at risk of opioid overdose are typically supplied with THN via com- munity addiction and harm reduction services (including community pharmacy) following successful completion of a brief 5–10 min training session. Little is known about the lived experience of THN use among people who inject drugs. In this study, PWID living in a l…	PWID who had used take home naloxone	Injection drugs	PWID who had used take home naloxone, in Glasgow, UK	m/f	Injection drug users who had used take home naloxone	Potential participants were invited to take part in the study when attending a busy harm reduction service for routine appointments.	8	The participants (7 males, 1 female) were white, from across all age-groups (16–54 years). Half of interviewees had been opioid users for over 10 years, and half reported that they were still injecting drugs (all were injecting at the time of their naloxone ad- ministration). All bar one were currently engaged in drug treatment, typically methadone-based OST. In addition, all had witnessed at lea…	Qualitative. Face to face, semi-structured interviews were undertaken at a harm reduction service with individuals known to have used take-home naloxone in an overdose situation in a large urban area in Scotland. Interviews lasted between 30 and 70 min	All interviews were digitally recorded and transcribed verbatim with the exception of one who refused to consent to recording and only gave permission for handwritten notes to be taken. Anonymised transcriptions were entered into NVIVO (version 10) to facilitate analysis. ifferences in interpretation were discussed in detail at regular research team meetings and resolved by consensus.	Meta-synthesis found that SEIs fostered social and physical environments that mitigated drug-related harms and increased access to social and material resources. Specifically, SEIs: (1) provided refuge from street-based drug scenes; (2) enabled safer injecting by reshaping the social and environmental contexts of injection drug use; (3) mediated access to resources and health care services; and, …	Participants were given a £10 shopping voucher to compensate them for their time.
McNeil, R. and W. Small	2014	Safer environment interventions': a qualitative synthesis of the experiences and perceptions of people who inject drugs.	Safe environment interventions (SEIs): supervised injection facilities (SIF), syringe exchange and distribution programs (SEPs), and peer-based harm reduction	Metasynthesis of 29 papers representing twenty-one unique studies that included an aggregate of more than 800 PWID	To develop a comprehensive understanding of SEIs informed by the experiences and perceptions of PWID. Main concerns were the contextual forces that shape these interventions, and how these interventions are directly experienced and perceived by PWID. Focus on three types of interventions best represented in the existing literature: supervised injection facilities (SIF), SEPs, and peer-based harm …	Supervised injection facilities (SIF), syringe exchange and distribution programs (SEPs), and peer-based harm reduction	Intravenous drugs	British Columbia Centre for Excellence in HIV/AIDS, Vancouver, British Columbia, Canada; Faculty of Health Sciences, Simon Fraser University, Burnaby, British Columbia, Canada	Canada, USA, Russia and others (not stated)	Growing acknowledgment that social, structural, and environmental forces produce vulnerability to health harms among people who inject drugs (PWID), and safer environment interventions (SEI) have been identified as critical to mitigating the impacts of these contextual forces on drug-related harm. To date, however, SEIs have been under-theorized in the literature, and how they minimize drug-relat…	people who use drugs who deliver harm reduction care	Injection drugs	People who inject drugs who used safe injection sites, needle exchanges or peer-based harm reduction services	likely m/f due to volume of participants but gender was not stated	People who inject drugs who used safe injection sites, needle exchanges or peer-based harm reduction services	N/A. Studies were sourced from databases using a search strategy	over 800 across 29 papers (21 unique studies)	People who inject drugs. Most of the studies had been carried out in urban areas.	Systematic review and meta-synthesis of qualitative studies reporting PWID’s experiences with three types of SEIs (syringe exchange programmes, supervised injection facilities and peer- based harm reduction interventions) published between 1997 and 2012.	Search of relevant academic databases (PubMed/Medline, EMbase, Sage Publications, Sociological Abstracts, Social Work Abstracts, Psychinfo, Social Sciences Citations Index, Anthropological Index, and Google Scholar) using keywords reflecting the research area and methodology. Citations and abstracts of articles were imported into Refworks. Inclusion criteria: qualitative methods; English-language…	Findings indicated that VANDU reshaped the social, structural, and spatial contexts of assisted injection practices in a manner that minimized HIV and other health risks, while allowing people who require help injecting to escape drug scene violence. Findings of the study highlight the need for changes in drug policies that would allow peer assistance at SIFs	N/A. Not stated whether peers involved in the studies were paid.
McNeil, R., et al.	2014	People Knew They Could Come Here to Get Help": An Ethnographic Study of Assisted Injection Practices at a Peer-Run 'Unsanctioned' Supervised Drug Consumption Room in a Canadian Setting."	Supervised drug consumption room, intravenous drug use, PWID who need help injecting.	Supervised drug consumption, main focus on people who need help injecting.	To explore how VANDU's peer-run SIFwhere peers provide assisted injections shaped assisted injection practices.	Peer run supervised drug consumption room	Injection drugs (heroin, hydromorphone, cocaine)	British Columbia Centre for Excellence in HIV/AIDS, St. Paul’s Hospital, 608-1081 Burrard Street, Vancouver, BC V6Z 1Y6, Canada	Canada (Vancouver)	People who require help injecting are dispro- portionately vulnerable to drug-related harm, including HIV transmission. These people are usually women, and they are at risk of being controlled/co-erced into sex work by other (usually male) drug users. North America’s only sanctioned SIF operates in Vancouver, Canada under an exemption to federal drug laws, prohibits assisted injections. An unsanc…	PWID volunteers who assist other PWID with injecting	Injection drugs (heroin, hydromorphone, cocaine)	PWID who require help injecting, and peer workers who are PWID who assist with injections	m/f	PWID who require help injecting, and peer workers who are PWID who assist with injections in Vancouver, Canada	Interview participants were initially recruited through referral via a VANDU staff member so as to identify individuals who had long-term experience using at the unsanctioned SIF, with the remaining participants recruited through the course of observational activities. Researchers aimed to recruit participants with varying levels of use of and exposure to VANDU’s supervised drug consumption servi…	23 (8 of them peer volunteers)	11 women and 12 men. Participants were an average of 40 years of age (range 27–59 years), with 35 % self-identifying as a member of a visible minority (i.e., Aboriginal, African-Canadian, or Indo-Canadian). Seventeen participants reported that they had injected drugs within the past thirty days, with the most frequently injected drugs being heroin, hydromorphone, and cocaine. Fifteen of these par…	Qualitative (with ethnographic observation). Researchers undertook qualitative interviews (n = 23) and ethnographic observation (50 h) to explore how this facility shaped assisted injection practices	During ethnographic observations, researchers met regularly to discuss emergent themes. Interviews were thematically analysed in NVivo software.	Five themes relating to the challenges faced by peers were identified: vulnerability, authenticity, boundaries, stigma, and lack of recognition.	Yes and no. Peer volunteers are prohibited from receiving compensation for providing assistance injecting. Participants received a $20 CDN honorarium for participating in semi-structured interviews.
Miler, J. A., et al.	2020	Provision of peer support at the intersection of homelessness and problem substance use services: A systematic 'state of the art' review.	Homelessness, problem substance use	A systematic review which focuses on the intersection of substance abuse and homelessness	To provide a systematic search and synthesis of literature examining use of peer support models within services for people impacted by homelessness and problem substance use	Peer support with individuals with HIV, needle exchange programmes, safe consumption sites, peer interventions with people experiencing homelessness, abstinence based recovery programmes (for alcohol)	Injection drugs, tobacco, alcohol	Salvation Army Centre for Addiction Services and Research, Faculty of Social Sciences, University of Stirling, Colin Bell Building 4S31, Stirling FK9 4LA, UK	USA, Canada, UK, Portugal and France	Homeless individuals are often considered to be 'difficult to reach' and are often vulnerable to trimorbidity (poor mental and physical health and problem substance use). Since the 1970s there has been an increased uptake of peer support in mental health settings.Despite this, the intersection between homelessness and problem substance use has not been systematically reviewed. The ‘state of the a…	People who have lived experiences with the problems they are assisting with (substance use, HIV, homelessness)	drugs, alcohol, tobacco	Homeless or unsuitably housed individuals who also suffer from problem alcohol/substance use and/or HIV	m/f	Homeless or unsuitably housed individuals who also suffer from problem alcohol/substance use and/or HIV in UK, USA, Canada, France and Portugal	Most participants in included studies were recruited from community based organizations.	Varied across included studies. Sample sizes in the 52 primary studies ranged from n =4 to n = 948. One study had a sample of n = 268 but additionally looked at administrative data of other clients across the country (USA, n = 30,977)	Studies ranged from having as few as 3.1% of their participants identified as ‘homeless’ or ‘unstably housed’ to 100% of participants being homeless.	State of the art review. Systematic search using six databases (CINAHL, SocINDEX, PsycINFO, MEDLINE, Scopus and Web of Knowledge) was conducted. 2248 papers published in English after the year 2000 were identified. After de-duplication and scanning titles/abstracts, 61 papers were deemed relevant. Three more papers (including one grey literature report) were identified via references, but two pap…	A thematic analysis approach was used to compare and contrast the study findings and provide a synthesis of the main learning points. Analysis was guided by Braun and Clarke’s six-phase framework for con- ducting a thematic analysis, but adapted for the purposes of the state of the art review which includes both quantitative and qualitative data. All studies were read in full and details of the s…	Major themes that emerged were: perceptions of risk, motivations for participating in training; altruism, strengthening relationships and the importance of accessible naloxone (at the time of the study only available on prescription); empowerment and suggestions for youth freindly improvements to THN education and service provision e.g. offering repeat and refresher training, using a dummy etc.	Peers are reimbursed in some studies and not others. A recurring issue is researchers not declaring whether peers had been paid.
Mitchell et al	2017	Naloxone and the Inner City Youth Experience (NICYE): a community-based participatory research study examining young people's perceptions of the BC take home naloxone program.	take home naloxone	Exploring perceptions of street involved youth regarding take home naloxone (THN) program/training	Find out what street involved youth who inject drugs think of the take home naloxone training	not directly, but perceptions/opinions of the THN	injection drugs (opioids)	Inner City Youth Program (ICY), Vancouver; University of British Columbia	Canada (vancouver)	ICY program is a mental health and addiction team which support young people age 16-24 who are homeless or precariously housed in Vancouver; for intensive case management they must present with moderate to severe mental illness and/or substance use disorders. many use opioids, there's an overdose epidemic with opioids, these youths are at high risk of overdose or witnessing an overdose. THN can h…	No, but here specified as 'with lived experience of THN, recruited from the young adults attending ICY.'	defined by the American Psychiatric Association DSM 5	Young adults on the intensive case managament at the ICY, with DSM-5 criteria met of a moderate to severe opioid use disorder	M/F	Young adults 19-25 with opioid use disorder, experiencing homelessness	Posters, word of mouth and announcments at NCY group sessions. Purposive sampling methods ensured participanst were from the intensive case management and were aged 19 - 25, self-identified as using opioids, received THN training by ICY team member and included both males and females	11	11 from the intensive case management; aged 19 - 25, self-identified as using opioids, received THN training by ICY team member. 7 males and 4 females. 9 reported using opioids in the previous week, 8 also reported use of metamphetamine; plus other substances: cannabis, alcohol, benzodiazepines and cocaine. No other characteristics reported.	Qualitative. 2 small focus groups and 5 individual interviews conducted by peer researchers and a Masters student. Peer researchers were trained in research emthods and involved in all aspects of the study, including preparing interview schedules and data analysis.	Manual analysis as a research group using 'cut up and put in folders approach'. Team members took turns to read quotes out loud and team discussed them and coded each quote. Team identified emetrging themes and put them in 'theme' envelopes.	Among 200 PWID (median age, IQR: 35, 28–43; 43% female), 137 (69%) reported willingness to use SIS. In multivariable analyses, public injecting was positively associated with willingness to use (Adjusted Odds Ratio (AOR): 4.15; 95% confidence interval (CI): 2.08–8.29). Among those willing to use SIS, 87 (64%) said they would always/usually use SIS, while 48 (36%) said they would sometime/occasion…		Involved a peer researcher in all aspects of study design and analysis, but did not concentrate on the peer in any way in this paper, the focus was not on the peers/their role and they haven't been mentioned in the quotes presented in paper.
Mitra, S., et al.	2019	Potential use of supervised injection services among people who inject drugs in a remote and mid-size Canadian setting.	The willingness to use SISs among PWID who live in suburban, rural and remote areas.	Willingness to use SIS and frequency of SIS use among PWID in Northwestern Ontario	To assess willingness to use SIS and expected frequency of SIS use among PWID in Thunder Bay, a community in Northwestern, Ontario, Canada, serving people from suburban, rural and remote areas of the region.	Supervised injection services (SIS)	injection drugs (opioids, cocaine, ritalin)	British Columbia Centre on Substance Use, 400-1045 Howe Street, Vancouver, BC V6Z 2A9, Canada ; Department of Medicine, University of British Columbia, 608-1081 Burrard Street, Vancouver, BC V6Z 1Y6, Canada	Canada (Ontrio)	While supervised injection services (SIS) feasibility research has been conducted in large urban centres across North America, it is unknown whether these services are acceptable among people who inject drugs (PWID) in remote, mid-size cities. Researchers assessed willingness to use SIS and expected frequency of SIS use among PWID in Thunder Bay, a community in Northwestern, Ontario, Canada, serv…	no	No exact definition, but participants were PWID.	PWID who live in suburban, rural and remote areas in Northwestern Ontario.	m/f	PWID who live in suburban, rural and remote areas in Northwestern Ontario.	Participants were recruited through diverse methods, including peer outreach efforts, word-of-mouth, and recruitment materials through local health and service organizations. Efforts were made to recruit participants through diverse settings.	200	The median age was 35 years (IQR: 28–43), 43% were female and 63% had previously heard of SIS. Sixty-nine percent (n = 137) reported will- ingness to use SIS. In bivariable analyses, those who expressed willingness to use were more likely to be unstably housed (Odds Ratio (OR): 2.10; 95% confidence interval (CI): 1.08–3.74) and more likely to report public injecting (OR: 4.61; 95% CI: 2.44–8.70),…	Quantitative. Between June and October 2016, peer research associates administered surveys to PWID. Sociodemographic characteristics, drug use and behavioural patterns associated with willingness to use SIS and expected frequency of SIS use were estimated using bivariable and multivariable logistic regression models. Design preferences and amenities identified as important to provide alongside SI…	All analyses were conducted in SAS 9.4. Using descriptive statistics stratified by our primary outcomes of interest Proportions for categorical variables and the median (and interquartile range) for age as a continuous variable were reported using descriptive statistics stratified by researchers' primary outcomes of interest. Logistic regression was used to model socio-demographic and drug using …	Evaluation suggests benefits of this program in creating service continuums and preventing overdose deaths. From September 2017 to August 2019, the site had 128944 visits, reversed 770 overdoses, and had no overdose deaths. Peer staff expressed confidence they could assess people’s tolerance and prevent overdoses by advising people to start with lower doses. Some peer staff viewed their employmen…	No info if peers were paid, but all participants received a $25 honorar- ium and provided written informed consent.	This study did not focus on peers, the surveys were only administered by them.
Olding, M., et al.	2020	A Low-Barrier and Comprehensive Community-Based Harm-Reduction Site in Vancouver, Canada.	A low-barrier community based harm reduction site in Vancouver, Canada	Service user and peer worker perspectives on the running of a low-barrier harm reduction site that offers a safe consumption site, dug checking and a hydromorphone treatment program.	To describe and evaluate 'The Molson' harm reduction site	Drug checking, colocated injectable hydromorphone treatment program. Distribution of tablet and liquid hydromorphone to service users at high risk of overdose.	Injection drugs, stimulants, smokable drugs	Michelle Olding, Andrew Ivsins, Samara Mayer, Alex Betsos, Jade Boyd, and Thomas Kerr are with the BC Centre on Substance Use, Vancouver, Canada. Christy Sutherland and Coco Culbertson are with the Portland Hotel Society, Vancouver, Canada. Ryan McNeil is with the Yale University School of Medicine, New Haven, CT.	Canada (Vancouver)	“The Molson” is a low-barrier, peer-staffed, supervised con- sumption site located in Van- couver, Canada. In addition to overdose response, this site offers drug checking and a colocated injectable hydromorphone treatment program, and it distributes tablet and liquid hydromorphone to service users at high risk of overdose.	People who use illicit drugs who assist with services	Illicit drug use (injection drugs, stimulants)	PWUD	No information.	People who use dugs in Vancouver, Canada	n/a, participants are PWUD who use The Molson SIS in Vancouver	Unknown. 91 interviews were carried out with service users and five with peer staff. However, some people may have been interviewed twice, the study doesn't say.	PWUD (both service users and peers). No information about age or gender.	Qualitative and quantitative. Researchers drew from PHS program data and targeted qualitative data collection to characterize program implementation. From August 2018 to August 2019, researchers conducted 91 interviews with people about their experiences using services, five interviews with peer staff regarding program operations, and 200 hours of ethnographic observation.	Interview transcripts and field notes were analyzed in NVivo	Bmore POWER explicitly targets drug use and overdose in communities of color that have been hardest hit by the war on drugs. Harm reduction strategies have historically been unwelcomed in Black communities. It was noted that drug use in Black, urban communities is assumed and expected, while drug use in predominantly white rural and suburban areas is taken as new and surprising. Peer- and street-…	Peer supervisors receive a living wage (including benefits) and all staff have access to counseling	This study is not very in depth. There is very little information about service user demographics. Not enough information on peer perspectives. The following is noted in the conflicts of interest section: Through independent investments, C. Sutherland’s spouse owned stock in a private company (Adamic Pharmaceuticals) involved in development of a nal- oxone delivery system from April to December 2…
Owczarzak, J., et al.	2020	We know the streets: race, place, and the politics of harm reduction.	peer and street-based naloxone distribution programme.	Bmore POWER is a peer and street-based naloxone distribution programme which targets poor Black urban communities with an enduring opioid epidemic	To explore how a peer-and street-based naloxone distribution program (Bmore POWER) reshapes narratives and practices around drug use and harm reduction in an urban context with an enduring opioid epidemic.	naloxone	Opioids	Johns Hopkins Bloomberg School of Public Health, 624 N. Broadway Ave, Room 739, Baltimore, MD, 21205, USA	USA (Baltimore, Maryland)	Black communities have argued that harm reduction programs are something “pushed” on them by mostly White communities, either as a way of “saving” minority communities or as a way for White communities to successfully prevent programs from being sited in their own neighborhoods. As a response to this and the ongoing opioid crisis, Bmore POWER was established in 2017. It is a peer based naloxone d…	People with recent or current lived expe- rience with drug use—their own or that of people close to them	Opioids	POC (primarily Black) PWUD in Baltimore	Both men and women involved in outreach events	POC PWUD in Baltimore	Potential peers are recruited on the street, Bmore POWER members initiate conversations with passers-by with a friendly conversation	15	Bmore Power members and coordinators. No age/gender demographics stated for the interviews. Given the context, it can be assumed that most if not all people interviewed were Black	Qualitative. Data collection included observations of Bmore POWER outreach events (n=8) and in-depth interviews with 15 Bmore POWER members and co- ordinators	All interviews were recorded and transcribed. Transcripts and fieldnotes were then uploaded into a software program for qualitative data management and analysis (MAXQDA)	Over half (56.2%) of sample was affiliated with a drug checking organization. Among non-affiliated checkers (43.8%), the majority (57.1%) tested for friends, 21.4% tested only for themselves, and 21.4% were people who sold drugs and tested for their clients. Motivations were driven largely by altruism, described by checkers as wanting to protect their peers from exposure to adulterants. People in…	not stated
Palamar, J. J., et al.	2019	Adulterants and altruism: A qualitative investigation of drug checkers" in North America."	drug checking	Exploring who engages in drug checking behaviours and the motivations and barriers associated with drug checking.	To understand who is engaging in drug checking, their motivations for drug-checking, and what barriers they may experience.	drug checking	Ecstasy, LSD, ketamine, cocaine, metham- phetamine,2C-B.	Department of Population Health, New York University School of Medicine, 180 Madison Avenue, Room 1752, New York, NY 10016, USA; Center for Drug Use and HIV/HCV Research, NYU College of Global Public Health, New York, NY, USA; National Drug and Alcohol Research Centre, UNSW Sydney, Sydney, Australia; Social and Global Studies Centre, RMIT University, Melbourne, Australia	USA	“Drug checking” has become a common harm reduction method used to test illicit substances, such as ecstasy, for purity and/or the presence of adulterants. Formal drug-checking services have been operating for decades, and the use of personal reagent test kits appears to be relatively common; however, little attention has been devoted to understanding the role and broader experiences of ‘drug-chec…	People who use drugs who check other peoples substances for adulterants	New psychoactive substances. Ecstasy, LSD, ketamine, cocaine, metham- phetamine,2C-B.	Recreational drug users of new psychoactive substances aged 18-38 in the US who frequent psychonaut drug information message boards	m/f	Recreational drug users of new psychoactive substances in North America (USA)	A purposive sample of 32 adults was recruited through study flyers on social media and on drug information message board websites frequented by ‘psychonauts’. Individuals were also recruited at harm re- duction conferences and via referral from other participants.	32	The majority of participants were male (71.9%), white (87.5%), and resided in the US (90.6%). The mean age was 27.0 (SD=5.2; median=28.0) with a range from 18 to 38. The majority (56.2%) of participants reported affiliation with a drug checking organization. Among non-affiliated checkers (43.8%), 57.1% (n=8) tested for friends, 21.4% (n=3) tested only for themselves, and 21.4% (n=3) identified as…	Qualitative. In-depth interviews with 32 adults in North America who reported testing drugs	Coding was conducted in an inductive manner and thematic analysis was used to identify relevant themes.	People who use opioids recognise three distinct and interconnected outcomes that may follow a successful opioid overdose reversal after intramuscular or intranasal administration of naloxone. These outcomes are here termed, (i) ‘rage’ (describing a wide range of angry, hostile and/or aggressive outbursts), (ii) ‘with- drawal symptoms,’ and (iii) ‘not rage, not withdrawal’ (i.e., a wide range of s…	Participants were compensated $50 USD for completing the interview	Unlike most studies, this study involves recreational drug users and not people who struggle with long-term drug addiction
Parkin, S., et al.	2020	"Opioid overdose reversals using naloxone in New York City by people who use opioids: Implications for public health and overdose harm reduction approaches from a qualitative study."	take home naloxone	Perspectives of people who use opioids who have experience of using naloxone for overdose prevention. Focus on recollections of any adverse effects that followed their administration of naloxone.	To provide a differentiated view on reactions to naloxone that may have important implications for public health and harm reduction approaches. Methods:	take home naloxone (internasal and intramuscular)	Injection drugs (opioids)	National Addiction Centre, King's College London, 4 Windsor Walk, Denmark Hill SE5 8BB, United Kingdom; Centre for Social Research in Health, University of New South Wales, Sydney, NSW 2052, Australia; Division on Substance Use Disorders, Columbia University Medical Center and New York State Psychiatric Institute, 1051 Riverside Drive, Unit 20, New York, NY 10032, United States; South London and …	USA (New York City)	Study was part of a 5-year randomised trial, conducted in New York City (NYC) by the National Institute of Health, which examined the risks and benefits of different Overdose Education and Naloxone Distribution (OEND) training models (brief or extended training) in various populations of people who use opioids	People who use opioids who have experience of using naloxone tech- nology during their management of overdose events	Opioids. DSM‐IV-TR2 criteria for opioid use disorder	People who use opioids who have experience using naloxone	m/f	People who use opioids who have used naloxone to prevent an overdose	IN ORINGINAL STUDY Current and former heroin users were recruited within the New York City (NYC) metropolitan area using print and online advertisements, from needle-exchange sites, and through word-of-mouth.	46	Female and male (distribution not stated) individuals, aged 21–65 years, who had met DSM‐IV-TR2 criteria for opioid use disorder within the past 6 months. The 46 participants were involved in the delivery of naloxone during 56 separate overdose events that occurred throughout 2016–2018.	Qualitative. Interviews were semi‐structured, audio‐recorded, lasted 20–65 min and followed a topic guide that covered: ‘demographic and psychosocial information’, ‘substance use and treatment’, ‘pre‐trial overdoses (experienced and witnessed)’, the ‘last overdose witnessed’ (since joining the trial) and ‘views on overdose training’	Interviews were transcribed verbatim for analysis. Situational analysis and inductive content analysis of interview data focused upon overdose reversals in an attempt to provide understandings of the various adverse effects associated with naloxone from their perspective. These analyses were supplemented by data sessions within the research team during which the findings obtained from situational…	Zero deaths were identified as a key impact and indicator of success. The implementa- tion of OPSs increased opportunities for early intervention in the event of an overdose, reducing trauma for staff and service users, and facilitated organizational transitions from provision of safer supplies to safer spaces. Providing a safer space meant drug use no lon- ger needed to be concealed, with the ef…	Participants were compensated $40 (US) for each single interview.	Details for recruitment method taken from Jones, Campbell, Metz & Comer, 2017
Pauly, B., et al.	2020	"Impact of overdose prevention sites during a public health emergency in Victoria, Canada."	overdose prevention	Experiences of staff and service users at three newly implemented overdose prevention sites embedded in Homeless Drop-In Programme, embedded in Harm Reduction Drop-In Programme and in an emergency Homeless Shelter in Victoria, Canada	To examine the impacts associated with implementation of overdose preventions sites (OPSs) in Victoria, Canada during a declared provincial public health overdose emergency	Overdose prevention sites which provide spaces for people to inject previously obtained illegal substances with sterile equipment, in settings where they can be observed and others can quickly intervene in the event of an overdose	Illicit substances (injection and smoking)	Canadian Institute for Substance Use Research, Victoria,Canada. School of Nursing, University of Victoria, Victoria, Canada. School of Social Work, University of Victoria, Victoria, Canada. SOLID Outreach, Victoria, Canada AIDS Vancouver Island (AVI), Victoria, Canada. Victoria Cool Aid Society, Victoria, Canada	Canada (Victoria)	In April 2016, due to dramatic increases in overdose deaths, the BC Provincial Health Officer declared illicit drug overdoses a public health emergency. Emergency still remains in effect. Overdoses are the top cause of unnatural death in the province, with illicit fentanyl detected in 87% ofdrug overdose. In December 2016, as a response to the ongoing and rising rate of overdose deaths, the BC He…	Experiential Workers: We would note that the use ofthe term ‘peer’ to refer to people who use drugs is contested and a term more likely ascribed by institutions to people who use drugs than an identifier chosen by people who use drugs themselves. In the absence of political self-identifiers, we will refer to people with lived/living experience (PWLE) and in the context of work, experiential staff…	Illegal substances	Experiential staff and PWUD who use overdose prevention sites in Victoria, Canada	m/f	Experiential staff and PWUD who use overdose prevention sites.	Purposive sampling ofa minimum of three stafffrom each agency was facilitated by the primary contact person at each agency. Recruitment emails or handouts were provided by the agency’s contact person to prospective participants.	15 staff, including experiential staff, and 12 service users	Peer staff: 9 females, 6 males. 80% White, 13% Indigenous, 7% Other. 67% college/university educated, 33% were educated to some highschool level (or completed). Service users: 6 females, 6 males. 58% White, 33% Indigenous, 8% refused to answer. 33% college/university educated, 17% went to technical school, 25% were educated to some highschool level (or completed), 25% to elementary level. 50% had…	Qualitative. Data was collected through semi-structured interviews with 15 staff, including peer staff, and 12 service users	All ofthe interview transcripts were entered into NVIVO for coding. Themes were compared and contrased across the three cases to develop cross-case conclusions about the impacts of OPS.	Three themes emerged from focus group data that describe the meanings which serve as motivators for experiential workers to continue working in overdose response environments: (1) A sense of purpose from helping others; (2) Being an inspiration for others, and; (3) A sense of belonging.	$20CDN stipends were provided for experiential workers and those who completed the interview outside of paid hours
Pauly, B., et al.	2020	""It's an emotional roller coaster But sometimes it's fucking awesome": Meaning and motivation of work for peers in overdose response environments in British Columbia."	peer worker motivators	perspectives (meaning and motivation) of peer workers who work in harm reduction	To filling the gaps in knowledge regarding meanings of work that serve as motivators for peer workers in overdose response environments	none, but participants worked as peer workers in a variety of overdose prevention settings	not mentioned as it is not the focus of study, but naloxone prevention is mentioned, opioids?	Canadian Institute for Substance Use Research, University of Victoria, Box 1700 STN CSC, 2300 McKenzie Ave, Victoria, BC, V8N 5M8, Canada; BC Centre for Disease Control, 655 West 12th Avenue, Vancouver, BC, V5Z 4R4, Canada; SOLID Outreach Society, 1056N Park St, Victoria, BC, V8T 1C6, Canada d RainCity Housing, 616 Powell St, Vancouver, BC, V6A 1H4, Canada; School of Criminology, Simon Fraser Uni…	Canada	The province of British Columbia (BC), Canada is amid dual public health emergencies in which the overdose epidemic declared in 2016 has been exacerbated by restrictions imposed by the Coronavirus Disease of 2019 (COVID-19) pandemic. Experiential workers, commonly known as ‘peers’ (workers with past or present drug use experience) are at the forefront of overdose response initiatives and are esse…	People lived and/ or living experience of substance use	no	PWUD who identify as peers and work as peer workers	m/f	People who use drugs who identify as peers from British Columbia, Canada	Purposeful sampling (by peer research associates or organizational managers) was used to identify and recruit participants with subjective and in-depth experiential knowledge regarding experiential work from different positions, circumstances and perspectives. Partici- pants either self-selected to participate or were referred by others to the research team. The inclusion criteria for participant…	31	Just over half of focus group participants were male (55%). Of those that filled out the demographic questionnaire, most were aged between 31 and 50 years (32% of total) and re- ported some education beyond high school (34%).	Qualitative. Eight peer worker-led focus groups were conducted where participants spoke about their roles, positive aspects of their jobs, challenges they face, and support needs in harm reduction work	The audio recordings were transcribed verbatim by an external transcriber. The transcripts and field notes were then de-identified. Participatory coding process used to sort the quotes into relevant codes. The academic researchers developed the initial coding framework by reading over the raw transcripts. This framework was shared with peer research associates for validation and additional sugges…	Naloxone was administered 82 times; 68 (83.0%) persons who had naloxone administered to them lived, and the outcome of 14 (17.1%) overdoses was unknown. Ninety-seven of 118 participants (82.2%) said they felt comfortable to very comfortable using naloxone if indicated; 94 of 109 (86.2%) said they would want naloxone administered if overdos- ing. Naloxone administration by IDUs is feasible as part…	Each participant received $25 CAD in cash as well as food.
Piper, T. M., et al.	2008	"Evaluation of a naloxone distribution and administration program in New York City."	overdose prevention education, naloxone	Evaluation of a a large scale overdose prevention education (naloxone training and distribution) programme in the United States.	To summarize the first systematic evaluation oflarge-scale naloxone distribution among injection drug users (IDUs) in the United States	naloxone	Injection drugs	Center for Urban Epidemiologic Studies, New York Academy of Medicine, New York, New York, USA Harm Reduction Coalition, New York, New York, USA Department of Epidemiology, Johns Hopkins Bloomberg School of Public Health, Baltimore, Maryland, USA Department of Epidemiology, University of Michigan School of Public Health, Ann Arbor, Michigan, USA Department of Epidemiology, Columbia University Mail…	USA (New York City)	Naloxone, an opiate antagonist that can avert opiate overdose mortality, has only recently (study conducted in 2005) been prescribed to drug users in a few jurisdictions (Chicago, Baltimore, New Mexico, New York City, and San Francisco) in the United States. This report summarizes the first systematic evaluation oflarge-scale naloxone distribution among injection drug users (IDUs) in the United S…	People who inject drugs	"A destructive pattern of substance use leading to clinically significant (social, occupational, medical) impairment or distress. Symptoms include: suffering from withdrawal symptoms within several hours to a few days after a reduction in the amount of the substance taken over a prolonged period of time, taking substances to relieve withdrawal symptoms, inability to cut down or quite use of subst…	People, aged 18 and over who inject drugs	m/f	People over the age of 18 who inject drugs	Outreach efforts to recruit participants into the program included flyers, word of mouth, enlistment during syringe exchange sessions and other educational and medical programs and word of mouth	122	Ninety-five participants (87.2%) were male, 13 (11.9%) were female, and 1 (0.9%) was transgendered. Forty-nine (45.8%) participants were White, 38 (35.5%) were Hispanic/Latino, and 15 (14%) were Black. More than half of the sample (65 partic- ipants, 53.7%) had been homeless during the past 6 months. During the 6 months prior to their assessment, 71 (58.7%) participants had injected heroin, 44 (3…	Quantitative. Participants com- pleted a questionnaire that assessed overdose experience and naloxone use	Statistical analysis was conducted using the SAS version 8.0 statistical software. Cross-sectional data analysis was conducted to characterize the refill participant population. Frequency distributions of overdose experience and naloxone use were assessed. Sub-sample analysis ofoverdose-related questions for participants who administered naloxone. For this subsample frequency distributions were d…	The SIF was established following an interconnected series of events brought about by the activities of advocates, peers, community agencies, politicians, journalists, academics and other key players to bring about social change. The most notable influence was brought about by VANDU (Vancouver Area Network of Drug Users). The establishment of the SIF required a major cultural shift in the way dru…	Participants received a public transportation voucher ($4 value) for completing the overdose preventioned training	This study is interesting, but is from 2005, which makes all information in it a bit outdated.
Small, D., et al.	2006	"The establishment of North America's first state sanctioned supervised injection facility: A case study in culture change."	North America's first sanctioned supervised injection facility (SIF)	History of North America's first sanctioned SIF - what it does and the people who were involved with its creation.	To document the history of North America's first sanctioned supervised injection facility	Supervised injection facility	Injection drugs	Portland Hotel Society, Vancouver, Canada Department ofMedicine, University ofBritish Columbia, Canada British Columbia Centre for Excellence in HIV/AIDS, Canada	Canada (Vancouver)	The serious adverse health consequences associated with illicit drug use has brought international attention to the city of Vancouver and in particular to the Downtown Eastside (DTES) neighbourhood. HIV and Hepatitis C infections, fatal drug overdoses, public drug use and injection-related infections were well documented in this community. In order to make basic healthcare contact with a group no…	Active drug users	Injection drugs, crack cocaine	People who inject drugs	N/A	N/A	N/A	N/A	N/A.People that use the SIF are injection drug users	Case Study, which highlights the ideas, processes and historical events that contributed to a cultural transformation that was critical to opening the SIF in Vancouver	Study uses available literature to document the history of North America's first sanctioned safe injection facility.	IST represents a drug-user-led response to the harms of unsafe and assisted injecting, and thereby addresses the deficiencies of existing local programs. By providing peer education and support to those who experience difficulty injecting, the IST is addressing programmatic barriers to the local SIF and reaching a vulnerable population who have not been sufficiently engaged through existing effor…	not stated.	Interesting case study about the way drug users are viewed. Study is quite old and the informations seems slightly outdates.
Small, W., et al.	2012	"The Injection Support Team: A Peer-Driven Program to Address Unsafe Injecting in a Canadian Setting."	Safe injection education, assistance to people who have difficulty with/require assistance injecting	VANDU implemented a peer education outreach program (Injection Support Team) where peer workers patrol local alleys, streets, and parks to provide education and support to individuals who have difficulty injecting or require assistance with injecting.	To describe the evolution, structure, processes, and impacts of a VANDU's Injection Support Team	Injection support team (IST)	Injection drugs	British Columbia Centre for Excellence in HIV/AIDS, St. Paul’s Hospital, Vancouver, British Columbia, Canada Department ofMedicine, University ofBritish Columbia, Vancouver, British Columbia, Canada The Vancouver Area Network ofDrug Users (VANDU), Vancouver, British Columbia, Canada	Canada (Vancouver)	In the context of ongoing public injecting and the in- creasing prominence of assisted injection within the open drug scene, as well as recognition of the harms stem- ming from assisted injection, members of VANDU created the Injection Support Team (IST) in 2005. The IST is an outreach-based program, which performs regular patrols of the local alleys, streets, and parks, in order to provide educa…	PWID who educate others about safe injection	Injection drug use	PWID who have difficulty injecting or need assistance injecting drugs in Vancouver	m/f	PWID who have difficulty injecting or need assistance injecting drugs	No information on how ISTs were recruited. IST members referred individuals who had received support from the Team to a storefront research office, where interviews were conducted.	Not stated. Over 30 interviews with team members, and 9 interviews with people reached by the team.	PWID who act as peer workers in VANDUs Injection Support Team, and PWID who use this service.	Qualitative. 30 interviews with team members, and 9 interviews with people reached by a team of intravenous drug users who had been trained to become peer researchers..	In-depth interviews with IST members regarding the origins and objectives of the IST, as well as interviews with individuals who received care and support from the IST, were analyzed in collaboration with members of the PR Team. The project ethnographer catalogued interview data regarding the origins and objectives of the IST. These data were subsequently presented to members of the PR Team in or…	Despite some promising expansion of, and innovation in, these services, and other initiatives as described by the Canadian government, crisis shows few signs of slowing down. Greater effort needs to focus on how to address the ongoing contamination of the drug supply with fentanyl and its analogues, the impacts of the criminalisation of drug use on overdose risk, and the intersecting influences o…	Members of the PR Team were paid a modest stipend for both training and research activities. IST members received a small honorarium for participating in these interviews.	I find this study quite difficult to follow
Van Schipstal, I., et al.	2016	"Harm Reduction From Below: On Sharing and Caring in Drug Use."	recreational drug use, harm reduction in online communities	How recreational drug users in the Netherlands and in online communities navigate the risks and reduce the harms they associate with psychoactive drug use	To explore the practices of recreational psychoactive drug users in the Netherlands	Tracking time intervals to prevent overdosing, administering drugs on basis of body weight, choosing substances with particular qualities (eg. circular pill v triangular), calibrating measuring equipment properly, sourcing drugs from reputable sources.	Psychoactive drugs, designer drugs	Amsterdam Institute for Social Science Research, University of Amsterdam, Amsterdam, the Netherlands Received	The Netherlands (primarily)	Drug policies do not consider the persepctives of young recreational drug users and their harm reduction strategies are poorly understood. The Netherlands is an open country in regards to drug consumption and harm reduction. The study aims to document harm reduction behaviours utilised by young recreational drug users in the Netherlands and in online communities.	recreational drug users	Psychoactive drug use	Young people (age 18-34) who use psychoactive substances recreationally in the Netherlands (at music festivals and afterparties) and young people who use drug-themed message boards.	m/f	Young people who use psychoactive substances recreationally	People who used drugs recreationally were recruited at music festivals and at after-parties. Recreational drug users were also contacted through online message boards.	47 recreational drug users at festivals, 25 regular polydrug-using young adults within after-party scenes, and 7 designer drug experimenters. Most could not be described as problem drug users.	As far as they could tell from on-site research, most participants were from Western Europe and had middle class backgrounds. They ranged in age from 18 to 34 years and included students, workers, chemists, and temporarily unemployed persons.	Joint analysis of the results of four focused ethnographic studies. Authors conducted interviews with recreational drug users at festivals and after-parties. They also acquired data from recreational drug user message boards through non-participatory observation "lurking", interactive participatory observation using member profiles, and Skype-based and face-to-face interviews	Data in the form of interview transcripts and field notes were subject to thematic analysis. A simple key word analysis of the trip reports section of the web forum returned the 50 most frequently used terms.	Significant increases in knowledge about overdose, in particular about the use of naloxone. Twenty-two participants responded to 35 overdoses during the follow-up period. Twenty-six overdose victims recovered, four died, and the outcome of five cases was unknown. Response techniques included: staying with the victim (85%), administering naloxone (80%), providing rescue breathing (66%), and callin…	Not stated.
Wagner, K. D., et al.	2010	Evaluation of an overdose prevention and response training programme for injection drug users in the Skid Row area of Los Angeles, CA.	overdose prevention and response, naloxone	Evaluating an overdose prevention/response training programme for PWID	To evaluate an overdose prevention and response training programme for PWID run by a community-based organisation in Los Angeles.	overdose prevention training (recognising signs of overdose, calling emergency services, rescue breathing and administering naloxone)	Intravenous drug use (opioids)		USA (Los Angeles)	Fatal opioid overdose is a significant cause of premature mortality. PWID have demonstrated a willingness to be trained to respond to opioid overdoses among their peers. Overdose prevention and naloxone administration training sessions took place at The Homeless Health Care Los Angeles Center for Harm Reduction (HHCLA-HRC), a community-based organisation that provides services to IDUs including s…	Intravenous drug users	Intravenous drug use (opioids)	PWID who live in Los Angeles (mostly on or near Skid Row)	m/f	PWID who live in LA	Participants were recruited via street outreach, distribution ofadvertising leaflets, and one-on-one recruitment within the HRC	66 enrolled in the evaluation study and 47 participants completed an interview at baseline and 3-month follow-up	21% were female, 42% were White, 29% African American, 18% Latino and 11% were other or mixed ethnicity. Most were homeless and reported living predominantly in the street (44%), temporary housing such as hotels (15%), or shelters (14%). 97% percent reported using heroin, and of those 98% said their preferred mode of administration was injection. Use of other drugs such as crack, alcohol, benzodi…	Quantitative. Participants received overdose prevention training.They were then administered surveys at baseline and after 3 months post intervention training.	All analyses were conducted using SAS 9.1.3. Univariate statistics were calculated for all variables of interest. Attrition analysis was conducted using Chi-square tests or Fischer’s Exact test when expected cell frequencies were less than five. To examine changes in knowledge and attitudes all those individuals who completed both a baseline and 3-month follow-up survey were included. A single kn…	Harm reduction services are often at their most dynamic, inclusive, and innovative when people with lived experience, allies, and service providers are together responding to fast-changing drug use realities in their communities. Thus, these programs may be best situated to meet the diverse needs of people who use drugs before they become formally institutionalised, even perhaps before becoming r…	Participants received a $5 food voucher for completing the baseline assessment, and $20 and a $5 food voucher for completing the follow-up assessment.
Watson, T. M., et al.	2020	"Critical studies of harm reduction: Overdose response in uncertain political times."		A critical commentary on harm reduction services in Canada and its relationships with communities, health authorities, policy makers and stakeholders	To critically interrogate harm reduction and, in particular, its relationships with communities, health authorities, policymakers, and other stakeholders.	Overdose prevention sites (assisted injection, supervised injection, naloxone)	All drugs (intravenous, inhalatory, oral)		North America (Canada)	North America continues to witness escalating rates of opioid overdose deaths. Scale-up of existing and new overdose prevention sites (OPS) is needed as well as sanctioned and unsanctioned supervised consumption sites. Authors ask if there is a place for critical theory-informed studies of harm reduction during times of drug policy failures and overdose crisis.	People with lived experience.	drugs that can be injected, inhaled or taken orally.	PWUD in North America	n/a	PWUD in North America	n/a	n/a	n/a	A critical commentary on harm reduction services	Relevant literature was reviewed.	From July 2016–June 2017, AnchorED had 1329 contacts with patients visiting an emergency de- partment for reported substance misuse cases or suspected overdose. Among the contacts, 88.7% received na- loxone training and 86.8% agreed to continued outreach with a Peer Recovery Specialist after their ED dis- charge. Of those receiving peer recovery services from the Anchor Recovery Community Center,…	commentary includes Moss Park, a peer-run smoking site with paid staff members (once the site got sanctioned)
Waye, K. M., et al.	2019	"Implementing peer recovery services for overdose prevention in Rhode Island: An examination of two outreach-based approaches."	peer recovery services, overdose prevention		The purpose of the study is to describe AnchorED and AnchorMORE's activities and implementation process.		opioids	Department of Epidemiology, Brown University School of Public Health Anchor Recovery Community Center Rhode Island Department of Behavioral Healthcare, Developmental Disabilities, and Hospitals Department of Emergency Medicine, Alpert Medical School of Brown University Rhode Island Department of Health	USA (Rhode Island)	Rhode Island has the tenth highest rate of accidental drug overdose deaths in the United States. In response to this crisis, Anchor Recovery Center, a community-based peer recovery program, developed programs deploying certified Peer Recovery Specialists to emergency departments (AnchorED) and communities with high rates of accidental opioid overdoses (AnchorMORE)	people who have lived experiences with drug addiction		PWUD who visited an ED for either a suspected overdose or substance use disorder, who accepted or refused a peer recovery consultation	m/f	PWUD who visit an ED for either a suspected overdose or substance use disorder	Opportunity sample of PWUD who visited emergency departments for either a suspected overdose or substance use disorder, who accepted a peer recovery consultation	1392	Gender: 29.6% Female 69.1% male Age: 8.9% <25 39.2% - 25-39 45.5% - 40-64 3.8%- 65+ Race/Ethnicity: 4.4% African American 8.9% Hispanic/Latino 2.1% Multi-Racial 0.5% Native American 0.8% Pacific Islander 81.9% White	Quantitative. AnchorED Peer Recovery Specialists administered a standard enroll- ment questionnaire to each individual agreeing to peer recovery ser- vices in the ED. The questionnaire collected participant contact information and basic demographics. The AnchorED program process measures include number of clients enrolled, number of naloxone training sessions offered, and number of referrals to r…	Using descriptive statistics, researchers conducted a secondary analysis of AnchorED's standard enrollment questionnaire from July 2016 to June 2017 to identify AnchorED's participant characteristics and needs. Similarly, utilizing descriptive statistics, researchers reported on the findings from AnchorMORE's brief questionnaire from July 2016 to June 2017. Lastly, the AnchorMORE outreach activit…	Almost one half (47%) of participants were reached for follow-up 24 to 48 hours after discharge. Contact rates at the 30-, 60-, and 90-day check-ins were 36%, 36%, and 33%, respectively. Relay peer advocates distributed 1007 naloxone kits to 827 unique participants, nonpartici- pants, and their social networks.Of the649Relayparticipants, 370had not previously received a naloxone kit, 165 accepted…	Not stated	Study has small power
Welch, A. E., et al.	2019	"Relay: A Peer-Delivered Emergency Department-Based Response to Nonfatal Opioid Overdose."	peer-delivered response to nonfatal opioid overdoses.	Relay, a peer-delivered response to nonfatal opioid overdoses, provides overdose prevention education, naloxone, support, and linkage to care to opioid overdose survivors for 90 days after an overdose event. From June 2017 to December 2018, Relay operated in seven New York City emergency depart- ments and enrolled 649 of the 876 eligible individuals seen (74%). Relay is funded and operated by the…	Evaluating the efficacy of Relay, a peer-delivered overdose prevention education programme	An emergency department (ED)–based overdose prevention interven- tion delivered by peer advocates. Trained peer advocates are deployed to collaborating EDs immediately after a reported overdose. With firsthand experience with substance use, peer advocates offer nonjudgmental, noncoercive services and re- sources while serving as positive role models, establishing rapport, and fostering engagement…	Injection drugs (opioids)	The authors are with the Bureau ofAlcohol and Drug Use Prevention, Care, and Treatment, Division ofMental Hygiene, New York City Department ofHealth and Mental Hygiene, Queens, NY. "Correspondence should be sent to Alice E.Welch, Bureau ofAlcohol and Drug Use Prevention, Care, and Treatment, Division ofMental Hygiene, New York City Department ofHealth and Mental Hygiene, 4209 28 St, Queens, NY111…	USA (New York City)	In NYC; there were 1478 overdose deaths in NYC in 2017, more than 80% of which in- volved an opioid. Relay’s long-term goal is to reduce overdose events, in- cluding unintentional overdose deaths. Relay is currently active inseven EDs across six hospital systems in the NYC neighbor- hoods with the highest rates of overdose. Relay launched in a rolling fashion from June 2017 through October 2018. …	People who have first-hand experiences with substance use	Intravenous drug use	PWUD who experienced an opioid-related overdose, are 18 years or older, are not in- carcerated or in police custody in the ED, and are not mentally or cognitively incapable of providing consent to participate.	m/f		Participants were individuals who had experienced an opioid related overdose who had been referred to the Relay programme.	649	Nearly three quarters (72%) of participants were male, nearly half (48%) were Latino/a, and 42% were 35 to 54 years of age. More than one third (37%) had previously experienced at least one other overdose (Table 1). Antecedent to their current overdose, the majority had used heroin (70%); 23% reported injecting drugs, the same per- centage were taking medication for addiction treatment, 17% were …	Quantitative		PTOEND increased knowledge of overdose (79.8% to 81.5%, p < 0.05) and MOUD (66.9% to 75.0%, p < 0.01) and decreased perceived treatment barriers (2.1 to 1.9, p < 0.01); desire to quit all substances in- creased (7.2 to 7.8, p = 0.05). Self-reported opioid use was significantly decreased at each follow-up (all p < 0.01). Self-reported overdose-risk behaviors decreased significantly (6.2 to 2.4, p …	Not stated	Very little information about analysis methods
Winhusen, T., et al.	2020	"Evaluation of a personally-tailored opioid overdose prevention education and naloxone distribution intervention to promote harm reduction and treatment readiness in individuals actively using illicit opioids."	overdose prevention education, naloxone	Opioid overdose prevention education and naloxone distribution (OEND) programs include in- formation on general risk factors, overdose recognition, and naloxone utilization. This study evaluated a personally-tailored OEND (PTOEND) intervention designed to promote harm reduction and treatment readiness for illicit opioid users by also including education about personal overdose-risk factors and me…	To evaluate the efficacy of the personally tailored opioid overdose prevention education and naloxone distribution programme	Education about the use of naloxone	Injection drugs (opioids)	Department of Psychiatry and Behavioral Neuroscience, University of Cincinnati College of Medicine, University of Cincinnati College of Medicine and University of Cincinnati College of Medicine	USA (Cincinatti, Ohio)	PTOEND is a computer-guided intervention which utilizes REDCap to complete assessments and automatically gen- erate personally-tailored feedback reports. PTOEND is a 30-minute intervention in which an interviewer administers REDCap surveys to assess an in- dividual’s OOD (Opioid overdose)/MOUD knowledge and opioid overdose risk factors and reviews the personal feedback reports with the recipient.…	No	Intravenous drug use	PWUD who participated in the peer recovery support system intervention (PRSS)	m/f	PWUD who were recruited to take part in the PRSS	Participants for the trial were recruited through various methods including advertisements, flyers, and word-of-mouth in Cincinnati, Ohio. Over 90 % of participants were recruited from flyers handed out at a syringe exchange program. Eligible participants were at least 18 years of age and reported treatment for an OOD within the past 6 months. To be eligible, participants were required to have an…	80 (assigned to the PRSS or control in a 1:1 ratio)	The sample was approximately 55 % male and 12.5 % African American; participants were 39 years of age on average (SD = 11.4). 91% reported intravenous opioid use. On average, the participants reported 14.3 years of lifetime opioid use (SD = 11.4), 6.7 lifetime overdoses (SD = 7.2), and 26.5 days of opioid use (SD = 4.3) in the prior 28 days. The completer and non-completer samples did not differ …	Quantitative. A secondary analysis of a randomized controlled trial testing a Peer recovery support service (PRSS) intervention, relative to Control, in adult illicit opioid users reporting treatment for an overdose in the prior 6 months. PTOEND, a 30-minute computer-guided intervention, was administered by a research assistant at the randomization visit to all participants (N = 80). Participants…	Linear mixed model regression analyses were used to evaluate whe- ther follow-up data demonstrated improvement from baseline. Random intercept mixed models were used in order to account for between- participant and within-participant variability. The analyses included the randomized treatment group (PRSS vs. Control) as a covariate, to account for the PRSS effect. Because of the relatively small …		Study participants completing screening and attending all three in-person follow-up visits were re- imbursed $200 for their time and travel. Participants completing the telephone visit 3 weeks post-randomization received an additional $20 reimbursement.	The study does not really mention peer involvement. Major drop off rate in 12th month (55% attendance)
Wallace, B., et al.	2020	What is needed for implementing drug checking services in the context of the overdose crisis? A qualitative study to explore perspectives of potential service users	drug checking, intervention, feasibility, qualitative, service users	the current illicit drug overdose crisis within North America and other countries requires expanded and new responses to address unpredictable and potentially lethal substances, including fentanyl analogues, in the unregulated drug market. Community-wide drug checking is being increasingly explored as one such public health response. This study explored how drug checking could be implemented as a…	to assess what is needed to implement accepted and effective drug checking services for people who use drugs, from the perspectives of people who use drugs	gaining perspectives and understanding of service user's opinions on drug checking services	opioids	Canadian Institute for Substance Use Research, University of Victoria, PO Box 1700, STN CSC, Victoria, BC, Canada; SOLID Outreach Society, 1056 North Park St, Victoria, BC, Canada; AVI Health & Community Services, 3rd Floor - Access Health Centre 713 Johnson St, Victoria, BC, Canada; Department of Chemistry, Department of Computer Science University of Victoria, PO Box 1700, STN CSC, Victoria, BC…	Canada	due to an unsafe and unregulated drug market, there is a requirement for services to test the toxicity and potency of illicit drugs as part of the public health response.	no specific definition but used interchangably with people with lived experience	no specific definition outlined but in this context substance use relates to the use of illicit drugs	people who use illicit drugs who would like to have their drugs checked. there are several mentions of the diverse population who use substanced/ would like to have their substances checked	m/f/ non-binary	Interviews were open to people who use or have used substances, their family or friends and/or people who make or distribute substances.	Recruitment of research participants occurred at the harm reduction sites proposed as locations for implementing and integrating the upcoming drug checking services. This included a drug user organization that provides services by and for people who use drugs, a community harm reduction site that includes a drop-in medical clinic and needle exchange programme as well as other services, and a subu…	27	About half (n = 14) of the participants identified as men and most (n = 14) participants were over the age of thirty. The sample was predominantly individuals with low-incomes with most (n = 20) receiving social assistance and over half (n = 15) living in supportive or subsidized housing, single room occupancy or rooming houses or currently homeless	Authors conducted a qualitative, pre-implementation study to inform development and implementation of drug checking services that are acceptable to people who use substances and meet their needs. University and community researchers conducted 27 in-depth interviews with potential service users at prospective drug checking sites.	The research was guided by the Consolidated Framework for Implementation Research (CFIR). authors inductively developed emerging themes to inform the implementation of drug checking services within the five domains of the CFIR, and identified the most relevant constructs.	Implementing community drug checking faces significant challenges within the current context of criminalization and stigmatization of substance use and people who use/sell drugs, and trauma experienced by potential service users. Participants identified significant risks in accessing drug checking, and that confidential and anonymous services are critical to address these. Engaging people with li…	study participants were provided CDN$20.
